# Supplementary material for: Development and Evaluation of the Brief Sexual Openness Scale—A Construal Level Theory Based Approach
Source: PLoS One. 2015 Aug 26;10(8):e0136683. doi: 10.1371/journal.pone.0136683 (PMC4550254; doi:10.1371/journal.pone.0136683)
Supplement: S1 Data — (CSV) [file pone.0136683.s001.csv]

GENDER	AGE	MARITAL	M1	M2	M3	M4	M5	R1	R2	R3	R4	R5	U1	U2	U3	U4	U5	F1	F2	F3	F4	F5	Datefreq	AGESEX	NOFPAR	STD	DESIRE
1	32	1	1	1	1	1	1	2	3	1	1	1	2	2	1	1	1	1	1	1	1	1	1		0	0	1.5
0	44	1	1	1	1	1	1	1	1	1	1	1	3	3	3	3	3	5	5	5	5	5	1	23	1	0	1.25
0	37	1	3	1	1	1	1	1	1	1	1	1	1	1	1	1	1	1	1	1	1	2	1		0	0	1.25
0	44	1	1	1	1	1	1	1	1	1	1	1	2	2	1	1	2	2	2	2	2	2	1		0	0	1.5
0	29	1	2	1	1	1	1	1	1	1	1	1	1	1	1	1	2	4	4	4	4	4	2		0	0	1.5
1	40	1	4	3	3	1	3	3	1	2	2	2	4	4	4	4	4	4	4	4	4	2	1		0	0	1.75
1	41	1	1	1	1	1	1	1	1	1	1	1	2	2	2	2	2	3	3	3	3	3	1	23	1	0	1.5
0	34	1	5	5	1	1	5	1	1	1	1	1	1	1	1	1	1	4	4	4	4	4	1		0	0	1.75
1	36	1	3	3	4	3	2	2	2	2	1	2	4	4	2	4	2	5	4	4	4	4	1	20	1	0	2.25
1	33	1	3	2	1	3	3	1	1	1	1	1	3	3	2	3	2	4	4	4	4	4	2	18	8	0	2.75
0	44	1	2	4	2	2	1	1	1	1	1	1	2	2	2	2	2	3	3	3	3	3	2		0	0	1.75
0	42	1	5	5	5	5	5	2	5	1	1	1	2	1	2	1	1	4	4	4	4	2	1		0	0	1
1	32	1	4	3	3	1	1	1	1	1	1	1	2	2	3	3	1	4	4	4	4	4	1	19	3	0	2.5
1	19	0	1	2	2	3	1	3	4	3	4	2	1	1	1	1	1	1	1	1	1	1	1		0	0	1.5
0	44	1	1	2	1	1	1	1	1	1	1	1	4	1	1	1	1	2	1	2	1	2	2	24	1	0	2
0	32	1	2	1	1	1	1	2	2	1	2	1	3	2	2	2	2	4	4	3	3	2	1	23	1	0	1.75
0	43	1	2	1	5	5	1	1	1	1	1	1	2	1	1	1	1	1	1	1	1	1	7		0	0	1.25
0	33	1	1	1	1	1	1	1	1	1	1	1	1	1	1	1	1	1	1	1	1	1	1		0	0	1
1	40	1	2	1	2	1	1	2	1	1	1	1	4	2	2	1	1	5	3	3	2	2	1	22	2	0	2
0	34	1	1	1	1	1	1	1	1	2	3	2	2	2	2	2	2	5	5	5	5	5	1		0	0	1.25
0	28	1	2	1	3	2	1	2	2	2	2	2	4	4	4	4	4	4	3	3	3	3	1	21	1	0	2
1	40	1	2	1	1	1	1	3	2	1	1	2	3	3	3	3	2	4	4	2	3	3	1		0	0	2.5
0	39	1	3	1	3	3	2	2	2	2	2	2	4	4	4	4	4	4	4	4	4	4	1	22	1	0	2
1	19	0	4	2	4	2	2	1	1	1	1	1	3	2	2	2	2	2	3	2	3	2	6	18	2	0	1.75
1	27	1	1	2	1	1	1	1	2	3	3	3	4	3	5	1	5	5	5	5	5	5	1		0	0	2.25
0	24	1	3	3	3	3	2	4	2	2	2	2	3	3	3	3	3	4	4	4	4	4	1	20	2	0	2
1	36	1	5	5	1	4	3	2	5	1	2	2	4	1	1	3	4	4	4	2	4	4	1	21	1	0	2.5
0	36	1	1	1	1	1	1	3	2	1	2	2	2	2	1	2	2	4	4	4	4	4	1		0	0	1.5
1	45	1	1	1	1	1	1	5	5	1	1	1	1	1	1	1	1	1	1	1	1	1	7	20	1	0	2
1	42	1	3	3	3	3	3	2	2	2	2	2	2	2	2	2	2	4	4	4	4	4	1	25	1	0	2
0	36	1	1	1	1	1	1	1	1	1	1	1	1	1	1	1	1	1	1	1	1	1	2		0	0	1.5
0	38	1	1	1	1	1	1	1	1	1	1	1	2	2	2	2	2	2	3	2	2	2	1		0	0	1.5
1	33	1	5	3	1	3	2	4	2	1	1	2	5	5	2	4	4	5	5	4	5	5	1	18	3	1	3.75
0	32	1	3	1	1	1	1	2	1	2	2	1	3	3	2	2	2	4	4	3	4	4	1		0	0	1.75
1	33	1	4	3	1	1	1	1	1	1	1	1	4	4	4	4	4	4	4	4	4	4	1	24	1	0	1.75
1	32	1	3	2	1	2	1	2	2	1	1	1	4	2	2	3	2	4	3	3	4	4	1		0	0	2.25
0	43	1	1	1	1	1	1	2	2	2	2	2	3	3	3	3	3	3	3	3	3	3	1		0	0	1
0	45	1	1	1	1	1	1	1	1	1	1	1	2	2	2	2	2	2	2	2	2	2	1	22	1	0	2
0	43	1	1	1	1	1	1	1	1	1	1	1	1	1	1	1	1	1	1	1	1	1	4	20	1	0	1
1	24	0	3	2	3	3	3	3	3	3	3	3	3	3	3	3	3	3	3	3	3	3	5		0	0	2.25
0	43	1	2	1	2	1	1	1	1	1	1	1	2	2	1	1	1	2	2	2	2	2	1		0	0	1.5
0	24	0	3	1	1	1	1	1	1	1	1	1	1	1	1	1	1	1	1	1	1	1	2	20	3	0	1
1	30	1	4	4	1	2	4	2	2	2	2	2	3	3	3	3	3	4	4	4	4	4	2		0	0	2.75
1	25	0	3	1	1	1	1	2	1	1	1	1	3	3	2	2	2	3	3	3	3	3	5		0	0	1.25
1	38	1	2	1	2	1	1	2	1	1	1	1	2	2	2	2	2	4	4	3	4	3	1		0	0	2.75
0	33	1	1	1	1	1	1	1	1	1	1	1	1	1	1	1	1	1	1	1	1	1	1		0	0	1
1	34	1	3	1	1	5	1	1	1	1	1	1	2	2	2	2	2	1	1	1	1	1	4		0	0	2
0	44	1	2	3	3	2	1	1	1	1	1	1	2	1	3	3	3	4	4	2	4	3	1		0	0	2.75
1	37	1	2	2	1	1	1	1	2	1	1	1	1	2	1	1	1	1	2	2	1	2	2	25	1	0	2.25
0	45	1	3	4	3	3	3	3	3	2	2	3	3	3	2	2	3	3	3	2	2	3	5		0	0	2.5
1	34	1	3	2	3	2	2	2	1	2	1	1	4	4	3	4	3	3	3	3	3	3	1	23	1	0	2.5
0	34	1	4	1	3	2	1	2	1	2	2	1	3	3	3	3	3	4	4	4	4	4	1		0	0	1.5
1	18	0	4	1	2	2	1	2	2	1	2	2	3	3	2	3	3	4	3	2	3	3	1		0	0	1.25
1	30	0	2	2	2	2	2	3	1	1	1	1	2	2	1	1	2	2	2	2	2	2	2		0	0	2
1	18	0	3	3	3	3	3	1	1	1	1	1	1	1	1	1	1	1	1	1	1	1	1		0	0	1.25
1	32	1	4	1	1	1	1	1	1	1	1	1	1	1	1	1	1	1	1	1	1	1	1		0	0	2.5
0	40	1	3	3	5	2	3	2	3	1	1	1	1	2	1	1	1	2	2	2	2	2	1		0	0	1.5
0	39	1	2	1	1	1	2	2	1	1	2	1	1	3	2	2	2	2	2	3	2	2	7		0	0	2.25
0	39	1	1	1	1	1	2	1	1	1	1	1	2	2	2	2	2	5	5	5	5	5	4		0	0	1.75
0	45	1	4	2	2	2	2	2	4	1	2	2	3	3	2	2	2	3	3	3	3	3	1	20	1	0	2
0	43	1	2	2	2	2	2	5	5	5	5	5	5	5	5	5	5	2	2	2	2	2	1	22	1	0	2
1	27	0	2	2	2	2	2	1	1	1	1	1	1	1	1	1	1	2	2	2	2	2	1		0	0	2.5
1	38	1	2	2	2	1	2	1	1	1	1	1	4	4	2	2	2	2	2	2	2	2	1		0	0	2
0	44	1	5	3	2	1	1	1	1	1	1	1	1	1	1	1	1	3	3	4	4	4	1		0	0	2.25
1	32	1	3	1	2	1	2	1	1	2	1	1	2	2	2	2	2	2	2	2	2	2	1		0	0	1.75
0	40	1	1	1	1	1	1	1	1	1	1	1	1	1	1	1	1	1	1	1	1	1	1		0	0	1
1	34	1	2	1	1	1	2	1	1	1	1	1	2	2	2	2	2	3	3	3	3	3	1		0	0	1.25
1	27	0	4	2	3	1	2	3	1	3	1	1	3	1	3	1	3	1	1	1	1	1	2	24	2	0	2
1	24	0	2	2	2	2	2	5	5	5	5	5	1	5	1	1	1	1	1	1	1	1	1	19	1	0	2.75
0	41	1	1	4	1	1	1	1	1	3	1	1	1	3	1	1	1	1	1	1	1	1	1	24	1	0	1.5
1	26	1	2	1	1	1	1	1	1	1	1	1	2	2	2	2	2	3	3	3	3	3	1	20	1	0	3.25
1	34	1	3	1	2	2	2	2	1	1	1	1	2	2	2	2	2	2	2	2	2	2	2		0	0	1.75
0	26	0	3	1	1	1	1	2	1	1	1	1	2	2	2	2	2	3	3	3	3	3	1		0	0	1.25
1	27	1	1	1	1	1	1	2	2	2	2	1	5	4	2	2	2	5	4	2	5	2	1		0	0	2
0	22	0	4	1	4	1	1	1	1	1	1	1	2	4	3	5	2	5	5	5	5	5	7	20	1	0	1
0	29	0	2	1	5	5	5	3	2	2	3	2	3	3	2	2	2	2	2	2	2	2	1		0	0	1.5
0	38	1	1	1	1	1	1	2	2	2	2	2	2	2	2	2	2	3	3	3	3	3	1	24	1	0	1
1	32	1	4	4	4	4	4	4	2	1	2	2	4	4	3	4	4	4	4	4	4	4	5	16	3	1	4
0	21	1	4	3	2	3	3	1	1	1	1	1	1	1	1	1	1	1	1	1	1	1	1	19	1	0	1.5
1	45	1	1	1	1	1	1	1	1	1	1	1	1	1	1	1	1	1	1	1	1	1	1		0	0	1
1	28	0	3	1	3	1	3	2	1	2	2	2	2	2	2	2	2	2	2	2	2	2	3		0	0	2.25
1	24	0	4	1	2	1	1	2	1	2	1	1	2	2	2	2	2	4	3	4	4	3	1		0	0	1.5
0	30	1	4	5	5	2	2	1	1	1	1	1	1	1	1	1	1	1	1	1	1	1	1		0	0	2
0	42	1	3	3	2	2	2	5	5	1	1	1	1	1	1	1	1	3	3	3	3	3	1	20	1	0	1.25
0	40	1	2	1	2	2	2	1	1	1	1	1	1	1	1	1	1	1	1	1	1	1	1		0	0	1
0	26	1	2	1	3	1	1	1	1	1	1	1	1	1	1	1	1	1	1	1	1	1	1		0	0	1.25
0	24	1	3	1	3	1	1	5	5	1	1	1	5	5	3	5	1	5	5	3	3	1	7	23	1	0	1.5
0	26	1	3	1	3	2	3	1	1	1	1	1	3	3	3	3	3	5	5	5	5	5	2	19	2	0	1.75
0	32	1	1	2	2	1	1	2	4	1	2	2	4	4	4	4	4	5	5	5	5	5	1	20	2	0	2.75
1	38	1	1	1	4	1	1	1	1	1	1	1	2	2	1	2	2	2	2	2	2	2	1		0	0	1.5
0	22	1	4	2	2	3	2	1	1	2	2	2	2	2	2	2	2	4	5	4	4	4	1		0	0	1.25
1	22	0	1	1	1	1	1	1	1	1	1	1	1	1	1	1	1	1	1	1	1	1	2	17	1	0	1.75
0	25	0	2	1	1	1	1	1	1	1	1	1	2	2	1	2	1	2	2	2	2	2	1		0	0	1
1	41	1	3	3	3	3	3	2	2	2	2	2	2	2	2	2	2	2	2	2	2	2	1		0	0	2
0	40	1	1	1	1	1	1	1	1	1	1	1	1	1	1	1	1	1	1	1	1	1	1		0	0	2
0	24	0	3	2	4	4	2	1	1	1	1	1	4	4	4	4	4	4	4	4	4	4	2	21	1	0	2
1	22	0	3	3	3	3	3	2	2	4	1	3	4	4	4	4	4	4	4	4	4	4	2	18	2	0	2
0	38	1	3	3	2	3	2	2	1	1	2	2	4	2	4	3	3	4	3	2	4	2	2	18	3	0	2.75
0	31	1	1	1	3	1	1	2	2	2	2	2	4	4	2	4	2	5	5	1	5	5	1	23	1	0	1
1	24	0	2	4	2	1	1	1	1	1	2	1	2	2	1	2	1	1	2	1	1	1	1		0	0	2
1	45	1	4	2	1	4	2	2	1	5	2	3	4	4	4	4	4	5	4	5	5	5	5	22	3	0	2.25
0	26	0	4	1	2	1	2	2	1	1	1	1	1	1	1	1	1	2	2	1	2	2	4		0	0	1.75
1	35	1	4	1	1	1	1	1	1	1	1	1	1	1	1	1	1	2	2	1	1	1	1		0	0	1.75
1	37	1	2	1	1	1	1	1	1	1	1	1	2	2	2	2	2	2	2	2	2	2	1		0	0	1.75
0	38	1	5	2	1	1	1	1	1	1	1	1	1	1	1	1	1	1	1	1	1	1	1		0	0	1
0	32	1	1	1	1	1	1	1	1	1	1	1	1	1	1	1	1	1	1	1	1	1	1		0	0	1.75
1	33	1	3	3	3	3	3	2	2	2	2	2	3	2	2	2	2	2	2	2	2	2	1	22	2	0	2.5
0	42	1	1	1	1	1	1	1	4	1	1	1	2	2	2	2	2	4	4	4	4	4	1		0	0	1.75
1	41	1	4	2	2	3	2	4	4	4	4	1	4	1	1	1	1	1	1	1	1	1	1		0	0	2
0	35	1	4	2	2	1	1	2	1	2	2	2	2	2	2	2	2	2	2	2	2	2	1		0	0	1.25
1	21	0	4	1	1	1	1	1	1	1	1	1	1	1	1	1	1	1	1	1	1	1	1	21	1	0	1.5
0	29	1	1	1	1	1	1	5	5	2	1	1	1	1	1	1	1	1	1	1	1	2	1		0	0	1.75
0	25	1	2	1	1	1	1	1	1	1	1	1	1	1	1	1	1	1	2	1	1	1	1		0	0	1
1	34	1	2	2	1	2	4	2	1	1	1	1	2	2	2	2	3	4	4	4	4	4	1		0	0	2
1	23	0	2	1	1	2	1	1	1	1	4	1	2	2	1	2	2	4	4	2	4	2	2	22	2	0	1.75
0	21	1	2	1	2	2	2	1	1	1	1	1	1	1	1	1	1	2	2	2	2	2	1		0	0	1
1	42	1	4	5	1	4	4	5	1	2	2	2	2	5	2	2	2	2	5	2	2	5	1	22	2	0	3
0	22	1	3	1	2	1	1	2	1	2	1	1	4	3	2	2	4	5	5	3	4	4	1		0	0	2
0	41	1	2	1	2	1	1	2	2	2	2	2	4	3	2	4	2	4	4	4	4	4	1	24	1	0	1.5
1	26	1	1	2	1	1	1	1	1	1	1	1	1	1	1	1	1	1	1	1	1	1	2		0	0	2.25
1	24	0	2	2	1	1	2	1	4	4	5	4	5	1	1	1	1	1	1	1	1	1	1		0	0	2.75
1	34	1	3	3	2	2	2	2	1	1	1	1	4	4	3	4	3	4	4	4	4	4	1	22	2	0	2.5
0	37	1	2	1	2	1	1	4	1	1	1	1	2	2	2	2	2	4	4	4	4	4	1	26	1	0	2
1	31	1	4	1	3	1	1	2	2	5	2	2	4	3	1	4	4	5	4	5	4	4	1	26	1	0	2.5
1	18	0	1	1	1	1	1	5	5	5	5	1	1	1	1	1	1	1	1	1	1	1	1		0	0	1
0	40	1	2	2	3	2	1	2	1	2	2	2	4	3	2	3	2	4	4	3	3	3	1		0	0	2
0	39	1	1	1	1	1	1	2	2	1	2	1	3	3	3	3	4	4	4	4	4	4	1		0	0	2
0	39	1	1	1	1	1	1	1	1	1	1	1	2	1	2	1	1	2	2	1	2	1	1		0	0	1.5
0	27	1	1	1	2	1	1	2	2	2	2	2	2	2	2	2	2	3	3	3	3	3	1		0	0	2
1	19	0	3	3	1	3	3	3	1	1	3	3	3	3	3	3	3	4	4	4	4	4	1		0	0	2
1	20	0	5	5	5	5	4	5	2	4	4	4	5	5	4	4	4	5	4	5	5	5	2		0	0	4
1	25	1	5	5	5	5	5	3	5	3	3	1	2	2	2	2	2	1	2	1	1	1	1		0	0	1
0	39	1	3	1	1	1	1	5	5	5	5	5	3	4	4	4	4	3	4	2	4	2	7		0	0	1.75
1	36	1	3	1	1	1	1	1	1	1	1	1	2	2	2	2	2	2	2	2	2	2	1		0	0	1.5
1	21	1	2	2	2	1	2	1	4	1	1	1	4	4	4	4	3	4	4	3	4	4	2		0	0	1.75
0	18	0	2	2	5	2	1	1	1	3	3	1	1	1	1	1	1	1	1	2	2	3	1		0	0	1.25
0	19	0	3	1	1	4	2	1	2	1	1	1	1	1	1	1	1	1	1	1	1	1	1		0	0	1
1	18	0	4	2	1	2	4	1	1	1	1	1	1	1	1	1	1	1	1	1	1	1	1		0	0	1
0	25	1	1	1	1	1	1	1	5	1	1	1	1	1	1	1	1	3	3	4	3	3	1		0	0	1.5
0	40	1	4	1	1	1	2	4	4	2	2	2	2	2	2	2	2	3	3	3	3	3	1	26	1	0	1.75
0	20	1	1	2	1	1	1	1	1	1	1	1	1	1	1	1	1	1	1	1	1	1	1		0	0	1
0	25	1	4	4	1	2	2	4	5	1	1	2	4	3	3	3	3	5	4	4	4	4	1	23	1	0	1.5
1	21	0	1	1	1	2	2	5	4	5	4	4	5	1	5	5	5	5	5	5	5	5	1		0	0	4.75
1	45	1	1	1	2	1	1	2	2	1	1	1	2	2	2	2	2	2	2	2	2	2	1		0	0	2.25
0	35	1	1	1	3	1	1	1	1	1	1	1	2	2	2	2	2	3	3	3	3	3	1	22	1	0	1.5
0	20	0	1	2	3	1	1	1	1	1	1	1	3	2	2	3	2	3	2	4	3	3	1		0	0	1
0	37	1	1	1	1	1	1	5	5	5	5	5	5	5	5	5	5	5	5	5	5	5	1		0	0	1
1	26	1	2	1	1	1	1	1	2	1	1	1	1	1	1	1	1	1	1	1	1	1	1	22	1	0	1.25
1	37	1	1	1	1	1	1	1	1	1	1	1	2	2	2	2	2	5	5	5	5	5	1	21	2	0	2.75
0	43	0	3	2	2	2	1	1	1	1	1	1	1	1	1	1	1	1	1	1	1	1	1		0	0	2.75
0	21	0	2	1	3	1	1	2	1	2	1	1	4	3	3	2	2	5	4	3	4	3	6		0	0	1.25
1	26	1	1	3	2	2	3	2	2	2	2	2	2	2	3	3	3	4	5	4	4	4	3		0	0	2.25
1	20	0	4	2	3	2	2	2	2	2	2	2	4	3	3	3	3	4	4	4	3	3	5	18	3	0	2.75
1	18	0	1	1	1	1	1	1	1	1	1	1	2	2	2	2	2	1	1	1	1	1	1		0	0	1
1	34	1	1	2	1	2	1	2	2	1	1	1	1	1	1	1	1	1	1	1	1	1	5	24	1	1	1
0	25	1	1	1	2	1	1	1	1	1	1	1	1	1	1	1	1	1	1	1	1	1	1	24	1	0	1.25
1	25	1	3	1	3	3	3	1	1	1	1	1	5	5	1	1	1	1	1	1	1	1	1		0	0	1.75
0	40	1	2	1	1	2	1	1	1	1	1	1	2	2	2	2	1	2	2	2	2	1	1		0	0	1.25
0	24	1	1	1	1	1	1	1	1	1	1	1	1	1	1	1	1	1	1	1	1	1	7	20	1	0	3
1	24	0	4	3	1	3	1	3	1	1	2	1	4	4	2	4	4	5	5	3	4	4	2	20	1	0	2
1	26	1	4	4	4	4	4	1	1	1	1	1	1	1	1	1	1	1	1	1	1	1	1		0	0	4
0	32	1	3	1	1	1	1	3	5	2	2	2	1	1	2	2	1	2	3	2	2	2	1		0	0	2.25
1	27	1	4	1	1	1	2	2	1	1	1	2	3	3	3	2	3	2	1	2	1	2	1		0	0	2.25
1	44	1	2	1	1	1	1	1	1	1	1	1	1	1	1	1	1	1	1	1	1	1	1		0	0	3
1	32	1	4	3	1	2	1	1	1	1	1	1	2	2	2	2	2	1	1	1	1	4	2		0	0	2.25
1	42	1	4	2	1	2	1	2	1	2	1	1	3	2	1	3	1	2	2	2	2	2	1		0	0	1.25
1	36	1	1	1	1	1	1	1	1	1	1	1	1	1	1	1	1	1	1	1	1	1	1	23	1	0	1
1	23	0	1	1	1	1	1	3	1	1	1	1	1	1	1	1	1	1	1	1	1	1	1	22	2	0	1.25
0	19	0	3	1	1	1	1	2	4	1	1	1	3	3	1	1	2	4	4	2	3	2	1		0	0	1.25
1	34	1	4	1	5	1	3	4	4	3	4	4	4	4	2	2	3	4	4	4	4	4	1		0	0	3
0	45	1	1	1	3	1	1	1	1	1	1	1	1	1	1	1	1	1	1	1	1	1	1		0	0	1.25
1	35	0	3	3	3	1	2	4	4	2	2	2	3	3	2	2	2	2	2	2	3	3	1		0	0	1.25
1	23	0	1	2	1	1	1	1	1	1	1	1	1	1	1	1	1	1	1	1	1	1	5	20	1	0	1.75
0	32	1	1	2	1	1	1	1	1	1	1	1	1	1	1	1	1	1	1	1	1	1	1		0	0	1
0	22	1	3	1	1	1	1	2	1	1	1	1	2	2	1	2	1	4	2	2	2	1	1	21	11	0	1.5
1	22	1	4	1	1	1	1	1	1	2	1	2	2	2	1	2	2	5	5	2	2	2	1	21	1	0	1.75
0	45	1	1	1	1	1	1	1	1	1	1	1	2	2	2	2	2	4	4	4	4	4	1	20	1	0	1
0	23	1	2	1	1	1	1	2	2	1	1	1	2	2	1	2	1	4	4	2	2	2	1		0	0	1.25
0	33	1	1	1	1	1	1	2	2	2	2	1	2	2	2	2	1	1	1	2	1	2	1		0	0	1.5
1	22	0	2	3	1	5	1	3	1	1	5	1	2	1	2	2	1	4	4	4	4	3	1		0	0	1.75
0	34	1	1	1	3	1	1	2	1	1	1	1	4	4	3	4	3	4	4	4	4	4	1		0	0	1.25
1	35	1	1	3	1	1	3	1	1	1	1	1	1	1	1	1	1	1	1	1	1	1	1		0	0	1.25
1	38	1	4	1	1	1	1	2	1	1	2	1	4	3	2	4	2	4	4	4	4	4	1	21	1	0	1.5
0	30	1	2	1	1	1	1	1	1	1	1	1	1	1	2	1	1	2	2	2	2	2	1	23	1	0	1.5
0	19	0	3	1	3	3	3	3	3	3	3	3	3	3	3	3	3	4	4	3	3	2	1		0	0	1
1	20	0	2	2	2	1	1	4	4	1	1	1	4	5	1	5	2	2	2	2	3	1	1		0	0	2.75
0	19	0	3	1	1	1	1	1	1	1	1	2	4	4	4	4	4	5	5	4	4	4	1		0	0	1
0	35	1	1	1	1	1	1	2	1	1	5	1	5	3	2	2	2	4	4	4	4	4	1		0	0	1.5
1	33	1	3	3	1	2	3	2	2	1	2	2	3	3	3	3	2	4	4	3	4	3	1	24	3	0	2
0	33	1	1	1	1	1	1	1	1	1	1	1	2	2	2	2	2	3	3	3	3	3	1	17	1	0	2
0	36	1	1	1	1	1	1	1	1	1	1	1	2	2	2	2	2	3	3	3	3	3	1	22	1	0	1.75
1	35	1	3	3	3	3	3	3	1	3	3	3	2	2	2	2	1	2	1	2	2	2	1		0	0	1.25
1	39	1	5	1	1	1	1	5	1	1	1	1	1	1	1	1	1	3	4	1	1	1	1		0	0	1.25
1	29	1	3	1	5	1	3	3	1	3	1	2	4	4	4	3	4	5	5	5	4	5	1	25	1	0	2.25
0	39	1	3	1	1	1	1	4	4	5	5	5	4	4	4	4	4	4	4	4	4	4	1	23	1	0	1.5
1	44	1	2	2	2	2	2	5	5	5	5	4	1	4	2	1	2	2	2	2	2	2	1		0	0	2
0	33	1	4	2	1	1	1	4	4	1	1	1	4	2	2	2	1	4	4	4	4	4	1		0	0	1
0	32	1	4	3	4	3	3	4	4	4	4	4	5	5	5	5	5	5	5	5	5	5	1		0	0	3.5
1	24	1	4	3	2	2	1	4	2	2	2	2	5	3	2	4	4	5	3	3	4	4	1	17	1	0	2.5
0	43	1	2	1	2	1	1	3	1	1	2	2	2	3	2	2	1	1	1	1	1	1	2		0	0	2.25
1	40	1	4	2	2	4	2	2	1	1	2	1	4	3	2	4	2	4	4	4	4	4	1		0	0	2
0	42	1	2	1	2	1	2	3	4	1	2	1	2	1	1	1	1	3	3	1	3	1	1		0	0	1
0	27	1	4	1	1	1	1	2	1	1	1	1	4	2	1	2	4	5	5	4	5	3	1	25	1	0	1.5
0	29	1	3	1	1	1	1	5	5	5	5	5	2	2	2	2	4	2	2	2	2	2	1	18	1	0	2
1	24	1	4	5	2	2	2	2	1	1	2	1	5	5	5	5	5	5	5	5	5	5	1	19	2	0	2.5
0	29	1	3	1	1	1	1	1	1	1	1	1	1	1	1	1	1	2	2	2	2	2	1		0	0	1.25
0	35	1	2	2	1	1	1	4	4	5	5	5	2	2	2	2	1	2	2	2	2	2	1		0	0	1.5
0	43	1	1	1	1	3	1	1	1	1	1	1	4	4	4	4	4	5	5	5	5	5	1	24	2	0	2
1	38	1	4	2	1	1	2	2	5	1	2	1	4	3	1	4	3	4	4	2	4	4	2		0	0	2.25
0	41	1	1	1	2	1	1	1	1	1	1	1	1	1	1	1	1	3	3	3	3	3	6		0	0	1.5
0	38	1	2	1	1	1	1	1	1	1	1	1	1	1	1	1	1	1	1	1	1	1	1	23	1	0	1.25
0	43	1	2	2	1	1	1	2	2	2	2	1	4	3	3	2	2	4	3	3	2	2	1	22	1	0	1.75
1	25	1	5	1	1	5	5	3	4	3	1	3	3	3	3	3	3	3	3	3	3	3	1	20	1	0	3
1	26	0	5	4	1	4	4	2	2	1	2	2	5	5	2	5	5	5	5	3	4	4	6	10	80	0	3.25
0	35	1	2	1	2	1	1	2	1	2	2	2	2	2	2	2	2	4	2	4	4	4	2		0	0	1.25
1	29	1	3	1	1	2	2	2	1	1	1	1	3	2	2	2	2	2	2	2	2	2	2	23	1	0	2.5
0	22	0	3	3	3	1	1	2	1	1	1	1	2	2	2	1	1	3	3	3	3	2	3	22	1	0	1.5
1	34	1	1	4	4	4	4	2	2	2	2	2	2	2	2	2	2	2	2	1	2	1	2	23	2	0	2.75
0	35	1	1	1	1	1	1	2	2	1	2	2	2	3	2	2	2	4	4	4	4	4	1		0	0	1.5
1	28	1	3	2	3	3	3	2	4	2	2	2	3	3	2	3	2	4	4	2	3	3	1	18	8	0	3
0	39	1	1	1	1	1	1	2	2	2	2	2	4	4	4	4	4	3	3	3	3	3	1		0	0	1.75
1	30	0	1	3	3	3	3	2	2	3	2	3	3	3	3	3	3	1	1	1	1	1	6	16	100	1	4.25
1	44	1	5	5	5	5	5	1	5	1	1	1	1	1	1	1	1	1	1	1	1	1	1		0	0	1
1	20	0	3	2	2	1	2	5	2	1	1	1	3	3	3	3	3	4	4	4	4	2	2	20	3	0	2
0	24	0	5	3	5	3	1	3	1	1	1	1	3	1	1	3	1	1	2	5	2	2	1	18	0	0	2.5
1	20	0	2	1	2	1	1	1	1	2	1	1	2	1	2	1	1	5	5	4	4	4	1		0	0	2
1	20	0	3	1	1	1	1	1	1	1	1	1	2	1	2	1	3	2	2	2	2	2	1	16	2	0	1.5
0	29	1	3	1	3	1	1	2	2	1	1	1	3	1	2	1	1	4	3	3	3	2	1		0	0	2
1	22	1	1	1	1	1	1	2	1	2	2	2	4	4	4	4	4	4	4	4	4	4	5		0	0	1.5
0	29	1	3	1	3	1	1	4	5	1	5	1	3	4	4	1	1	2	2	2	2	2	1		0	0	1.5
0	40	1	5	5	5	5	5	2	5	2	2	1	2	2	1	2	1	3	2	4	3	4	4	21	1	0	2
0	27	1	1	1	1	1	1	1	1	1	1	1	1	1	1	1	1	1	1	1	1	1	1		0	0	1
1	43	1	1	1	1	1	1	1	1	5	1	1	1	5	1	1	1	5	5	5	5	5	1		0	0	3.75
1	27	1	4	4	4	4	5	2	2	2	2	2	3	2	3	3	4	4	4	4	4	3	1		0	0	2.75
0	41	1	1	1	1	1	1	2	1	1	2	1	5	4	4	5	4	4	4	2	4	3	1		0	0	1.25
1	44	1	4	2	5	1	4	5	5	1	1	5	3	3	1	2	1	2	2	1	1	1	1		0	0	1
0	32	1	2	1	1	1	1	2	2	1	2	2	2	2	2	2	2	4	4	4	4	4	1		0	0	1.5
1	21	0	2	2	1	1	1	2	1	2	2	2	2	2	3	3	3	4	4	4	4	4	4		0	0	1.5
0	31	1	2	1	2	2	2	2	2	2	2	2	2	2	2	2	2	2	2	2	2	2	1	20	1	0	1.25
0	44	1	3	2	3	2	1	1	3	1	1	3	1	1	1	1	1	1	1	1	1	3	5		0	0	1.75
0	40	1	1	1	3	1	3	2	2	3	2	3	4	4	4	4	4	5	5	5	5	5	1		0	0	3.25
1	41	1	3	5	5	5	5	1	1	1	1	1	2	1	1	1	1	1	2	1	1	1	7		0	0	1.75
0	35	1	1	1	1	1	1	1	1	1	1	1	1	2	1	1	1	1	1	1	1	1	1		0	0	1.25
0	38	1	1	1	1	1	1	1	1	1	1	1	2	2	2	2	2	2	2	2	2	2	1	21	1	0	2
1	41	1	2	2	2	2	1	2	1	1	1	1	1	1	1	1	1	4	3	2	2	2	2	26	1	0	1.75
1	33	0	3	3	2	3	3	2	2	2	2	2	3	3	2	3	3	4	4	2	2	3	1	22	1	0	2
1	41	1	1	1	1	1	1	1	5	5	5	5	5	5	5	5	5	3	3	3	3	3	1		0	0	2
0	45	1	1	1	1	1	1	1	1	1	1	1	2	2	2	2	2	2	3	2	2	2	1	23	1	0	1.25
0	25	1	2	2	2	2	1	3	2	2	2	2	3	4	1	2	2	4	3	3	3	3	1	22	1	0	2.25
1	38	1	3	3	3	1	1	1	2	2	2	2	3	3	3	3	3	3	3	3	3	3	1		0	0	2.25
1	18	0	4	1	1	1	1	2	1	1	1	1	1	1	2	2	2	5	5	5	5	5	1	17	1	0	1.5
1	44	1	3	3	3	3	3	1	1	1	1	1	1	1	1	1	1	1	1	1	1	1	1		0	0	2
1	19	0	4	1	2	2	1	3	1	2	1	1	4	2	2	2	2	4	4	4	4	4	2		0	0	2.25
1	26	0	3	2	1	2	1	4	2	4	4	4	3	3	3	3	3	3	3	3	3	3	1		0	0	2.25
1	43	1	1	1	1	1	1	2	2	2	2	2	3	3	3	3	3	2	2	2	2	2	4		0	0	4
0	43	1	1	1	1	1	1	1	1	1	1	1	1	1	1	1	1	1	1	1	1	1	1		0	0	1
1	18	0	4	2	4	4	4	2	1	2	2	1	2	5	2	2	2	3	3	3	3	3	1		0	0	2.25
0	26	1	3	3	4	2	1	5	5	5	5	5	1	1	1	1	1	5	5	5	5	5	1	19	1	0	2
1	18	0	2	2	2	2	2	2	2	2	2	2	2	2	2	2	2	1	1	1	1	1	4		0	0	1
0	24	0	4	1	2	2	2	1	1	1	1	1	1	1	1	1	1	1	1	1	1	1	1		0	0	1
0	21	0	2	2	2	2	2	1	1	1	1	1	2	2	2	1	1	5	1	4	5	3	6		0	0	1.75
1	44	1	2	1	1	1	1	2	2	2	2	2	4	2	2	2	2	4	4	2	4	4	1	22	1	0	1.5
0	20	0	2	1	2	1	1	1	1	1	1	1	3	3	3	3	3	4	4	4	4	4	2		0	0	1.5
1	19	0	4	3	4	4	4	3	1	3	3	3	3	3	3	3	3	3	3	3	3	3	4		0	0	2
0	44	1	1	1	1	1	1	1	1	1	1	1	2	2	2	2	2	3	3	3	3	3	1	25	1	0	1.25
1	18	0	1	1	1	1	1	1	1	1	1	1	4	4	4	4	4	5	5	5	5	5	1		0	0	4
1	25	0	4	1	3	1	1	4	4	4	4	1	4	4	4	4	4	5	5	4	4	3	2		0	0	1.5
1	43	1	2	1	2	1	1	4	4	5	4	5	1	1	4	4	4	1	1	1	1	1	1	22	1	0	1.5
1	41	1	2	2	3	2	2	2	2	2	2	2	4	4	4	4	4	4	4	4	4	4	1		0	0	2.25
0	25	1	2	2	1	1	1	1	1	1	1	1	1	1	1	1	1	3	3	3	3	3	1		0	0	2
0	38	1	2	2	2	3	1	1	2	1	2	2	3	3	3	3	3	4	4	4	4	4	1	19	2	0	1
0	31	1	2	1	1	1	1	2	1	1	2	2	2	1	2	2	2	4	4	4	4	4	1		0	0	1.25
1	19	0	5	1	1	1	2	5	5	5	5	5	5	5	5	5	5	5	5	5	5	5	1	17	5	0	5
0	21	0	1	1	2	1	2	3	1	1	1	1	2	2	2	2	2	3	3	2	2	2	1		0	0	1.5
1	38	1	3	3	3	2	2	3	4	2	3	3	3	3	3	4	3	3	4	3	4	3	1	20	1	0	3
1	39	1	4	2	5	4	2	2	1	2	2	4	2	2	2	2	2	2	2	2	2	2	2	19	10	0	3
0	32	1	1	1	1	1	1	2	2	2	2	2	3	4	3	3	3	5	5	5	5	5	1	24	1	0	1.5
0	41	1	2	3	2	1	2	2	1	1	2	1	2	2	1	2	1	4	1	2	2	2	1		0	0	1.5
0	28	1	3	1	4	1	1	2	1	1	1	1	4	2	2	1	1	4	4	4	2	1	1	22	1	0	2
1	28	1	4	1	3	1	2	4	1	2	1	1	5	3	4	2	2	5	5	5	5	5	1		0	0	2
1	20	0	3	3	3	3	3	3	3	3	3	2	3	3	3	3	3	3	3	3	3	3	2		0	0	2
1	40	1	4	1	1	1	1	1	1	1	1	1	1	1	1	1	1	3	3	3	3	3	1	22	1	0	1.25
1	43	1	2	2	1	1	1	2	5	1	1	1	1	1	1	1	1	1	1	1	1	1	1		0	0	2
0	32	1	1	1	1	1	1	1	1	1	1	1	1	1	1	1	1	1	1	1	1	1	1		0	0	1
1	42	1	3	3	1	3	3	2	2	1	2	2	4	4	4	4	4	4	4	4	4	4	2	19	6	0	2
1	35	1	4	3	3	4	3	3	2	2	2	2	4	4	4	4	4	4	4	4	4	4	1	23	6	0	1.5
1	34	1	1	1	1	1	1	1	1	1	1	1	2	2	2	2	2	2	2	2	2	2	1	24	1	0	1.75
1	26	0	3	1	2	1	2	2	2	2	2	2	3	3	3	3	3	4	4	4	4	4	7	16	2	0	2.75
0	36	0	4	1	2	2	1	1	1	1	1	1	2	2	2	2	2	2	2	2	2	2	1	20	1	0	1.75
0	18	0	1	1	1	1	1	2	1	1	2	1	2	1	1	1	1	1	1	1	1	1	1		0	0	1
0	21	1	3	1	1	1	1	1	1	1	1	1	2	2	1	1	1	3	3	3	3	3	1	20	1	0	1.75
1	41	1	2	2	2	2	2	2	2	2	2	2	4	4	4	4	4	4	4	4	5	4	1	20	1	0	1.75
1	36	1	4	1	1	1	1	2	2	1	2	2	3	4	1	3	2	4	4	4	4	4	1	20	1	0	1.75
0	27	1	4	1	1	1	1	4	2	2	2	1	4	4	4	4	4	4	5	5	5	5	2		0	0	2.25
1	39	1	3	2	3	2	1	2	3	1	1	1	3	2	2	2	2	4	3	2	2	3	1	22	1	0	2.5
0	23	1	1	1	1	1	1	2	2	2	2	2	3	3	3	3	3	4	4	4	4	4	1		0	0	1
1	41	1	1	1	1	1	1	1	1	1	1	1	1	1	1	1	1	2	2	2	2	2	1		0	0	2
0	31	1	1	1	1	1	1	1	1	1	1	1	1	1	1	1	1	1	1	1	1	1	1	23	1	0	1.5
0	18	0	2	3	3	1	2	3	4	3	2	2	3	4	4	3	2	4	3	4	3	4	1		0	0	1.5
1	45	1	1	1	1	1	1	1	1	1	1	1	2	2	2	2	2	2	2	2	2	2	1	24	1	0	1.25
1	42	1	1	1	1	1	1	1	1	1	1	1	2	2	2	2	2	4	3	4	4	3	1		0	0	1.75
1	27	1	4	4	2	2	2	4	2	2	2	2	3	3	1	2	2	4	4	4	4	4	6	16	1	0	2
1	25	1	1	4	2	1	2	2	1	1	2	2	1	3	2	1	2	1	1	2	1	2	1	24	1	0	2
0	34	1	1	1	1	1	1	1	1	1	1	1	1	1	1	1	1	1	1	1	1	1	1		0	0	1.25
1	24	0	4	1	4	2	2	4	4	4	4	4	4	3	2	3	1	4	4	4	4	2	2	23	2	0	3.25
0	35	1	2	1	1	1	1	1	1	1	1	1	1	1	1	1	1	2	2	2	2	2	1		0	0	1
1	26	1	5	5	5	5	5	1	1	1	1	1	1	1	1	1	1	1	1	1	1	1	4	25	2	0	1
0	23	1	1	1	1	1	1	1	1	1	1	1	1	1	1	1	1	1	1	1	1	1	1		0	0	1
0	28	1	1	1	1	1	1	1	1	1	1	1	2	2	2	2	2	2	2	2	2	2	1	24	1	0	1
0	29	1	1	1	1	1	1	2	1	1	1	1	4	1	1	1	1	5	1	1	1	1	1		0	0	1
0	41	1	2	2	4	1	1	2	2	2	2	2	2	2	2	2	2	2	2	2	2	2	2	20	1	0	1.75
1	27	1	1	1	1	1	1	5	5	2	1	2	4	4	2	2	2	4	4	4	4	4	5	19	2	0	2
0	41	1	2	1	1	1	1	1	1	1	1	1	1	1	2	1	1	2	2	2	4	2	1		0	0	1.5
0	44	1	1	1	1	1	1	1	1	1	1	1	1	1	1	1	1	1	1	1	1	1	1		0	0	1
1	34	0	3	1	1	1	1	4	3	2	2	2	2	4	2	2	2	2	2	2	2	2	1		0	0	2
1	25	1	4	1	1	1	1	1	1	1	1	1	4	1	1	3	1	1	4	4	2	5	1		0	0	1.25
1	42	1	2	3	3	2	2	1	1	1	1	1	1	1	1	1	1	4	4	4	4	4	1	18	2	0	2
0	37	1	1	1	1	1	1	2	4	1	1	1	1	1	1	1	1	1	1	1	1	1	1		0	0	1
1	21	0	2	2	1	1	1	1	1	1	1	1	2	2	2	2	2	3	3	3	3	2	2		0	0	1.75
0	30	1	1	1	3	1	1	1	1	1	1	1	1	1	1	1	1	1	1	2	1	1	1		0	0	1.25
1	40	1	2	1	2	1	2	1	1	1	1	1	1	1	1	1	1	1	1	1	1	1	1		0	0	1
1	33	1	4	4	4	4	4	3	4	3	3	3	3	3	3	3	3	4	4	4	4	4	1	16	2	0	2.75
0	22	0	2	1	2	1	1	2	2	2	2	2	4	4	4	4	4	5	5	5	5	5	3	21	1	0	2
0	22	0	1	1	1	1	1	1	1	5	1	1	1	1	1	1	1	3	3	3	3	3	1		0	0	1
0	43	1	3	1	1	1	1	2	1	2	1	1	2	1	1	1	1	2	2	2	2	2	1		0	0	2
0	44	1	1	1	1	1	1	1	1	1	1	1	2	2	2	2	2	2	2	2	2	2	1		0	0	1.75
0	38	1	1	1	1	1	1	1	1	1	1	1	1	1	1	1	1	2	2	2	2	2	1	22	1	0	1
1	45	1	2	1	2	1	1	1	1	1	1	1	4	2	1	2	1	2	2	3	2	2	1	23	2	0	2.5
0	42	1	1	1	1	1	1	5	5	5	5	5	4	4	4	4	4	4	4	4	4	4	7	22	1	0	1.5
0	32	1	2	1	1	1	1	1	1	1	1	1	2	4	1	2	2	2	4	1	2	2	1	26	1	0	1.5
1	22	0	3	2	2	3	2	2	1	2	2	2	2	2	2	2	2	2	2	2	2	2	2		0	0	1.75
0	38	1	1	1	1	1	1	1	1	1	1	1	4	1	1	1	1	1	1	1	1	1	1		0	0	1.25
1	26	1	3	1	1	1	1	1	2	2	2	2	3	2	2	2	2	3	3	3	3	3	2	20	2	0	3
1	41	1	4	2	4	4	4	1	1	1	1	1	1	1	2	2	2	1	1	1	1	1	1		0	0	1.25
1	42	1	5	5	5	5	5	1	1	1	1	1	1	1	1	1	1	1	1	1	1	1	1		0	0	1
1	27	0	4	1	1	2	1	3	1	4	4	5	3	5	5	5	5	1	1	1	1	1	1	26	1	0	2
1	32	1	2	1	2	2	1	1	1	1	1	1	1	1	1	1	1	1	1	1	1	1	1		0	0	1.75
1	41	1	2	3	2	2	2	1	1	1	1	1	3	2	2	3	2	3	2	3	3	3	2		0	0	2
1	19	0	5	5	5	5	5	1	1	1	1	1	1	1	1	1	1	1	1	1	1	1	4		0	0	1
1	43	1	1	1	1	1	1	5	5	5	5	5	2	2	3	2	4	4	4	4	4	4	2	24	1	0	3
0	43	1	1	1	1	1	1	2	1	1	1	1	5	5	5	5	5	5	5	5	5	5	1		0	0	1
0	22	1	1	1	2	1	1	1	1	1	1	1	1	1	1	1	1	4	5	1	3	1	1		0	0	1.5
0	31	1	2	2	2	1	1	2	2	2	2	2	4	4	3	4	4	4	4	4	4	4	1		0	0	1.75
0	35	1	2	2	2	2	2	2	2	1	2	2	1	1	1	1	1	1	1	1	4	1	2		0	0	1
0	33	1	3	1	1	1	1	4	5	5	5	5	4	4	4	4	4	3	3	3	3	3	1		0	0	1
1	26	1	2	1	2	2	2	2	2	1	2	2	2	2	2	2	1	2	2	2	2	2	1		0	0	2.25
0	45	1	1	1	2	1	1	1	1	1	1	1	1	1	1	1	1	1	1	1	1	1	1		0	0	1.5
0	45	1	1	1	1	1	1	1	1	1	1	1	1	1	1	1	1	1	1	1	1	1	1		0	0	1
1	35	1	4	1	1	1	1	2	1	1	1	1	2	2	2	2	2	3	3	3	3	4	1	24	1	0	1.5
0	36	0	2	1	3	1	2	1	2	3	3	1	4	4	4	4	4	2	2	2	2	2	1		0	0	1.25
1	23	1	5	2	5	1	1	5	5	5	5	5	5	5	5	5	5	5	5	5	3	4	6	18	5	0	2.5
1	18	0	3	1	1	1	1	2	1	1	1	1	4	2	1	1	2	2	2	1	1	2	1		0	0	1.75
1	33	1	3	2	3	3	2	1	2	3	2	3	3	3	3	3	3	5	5	5	5	5	1	20	4	0	3
0	43	1	1	1	1	1	1	1	1	1	1	1	2	1	1	1	1	1	2	2	2	2	1		0	0	1.5
1	39	1	3	1	3	1	1	2	1	1	1	1	2	2	2	2	1	3	2	2	4	3	1		0	0	1
1	45	1	1	1	1	1	1	1	5	1	1	1	4	2	2	2	2	2	2	2	2	2	1		0	0	2
0	40	1	4	1	1	1	1	3	1	1	1	1	4	1	4	4	4	4	5	4	4	4	1	22	1	0	1
0	43	1	3	1	4	3	1	2	1	1	1	1	4	1	2	4	2	1	1	1	1	1	1		0	0	1.5
1	40	0	1	1	1	1	1	4	5	4	4	4	4	4	4	4	3	4	4	4	4	4	7		0	0	5
0	41	1	1	1	1	1	1	1	1	1	1	1	1	1	1	1	1	1	1	1	1	1	1		0	0	1
0	33	1	1	1	1	1	1	1	1	1	1	1	1	1	1	1	1	4	4	4	4	4	1		0	0	1
0	36	1	1	1	1	1	1	1	1	1	1	1	1	1	1	1	1	2	2	2	2	2	1	24	1	0	1.75
0	41	1	2	1	5	5	1	1	5	1	1	1	1	1	1	1	1	1	1	1	1	1	1		0	0	1.25
0	22	0	3	3	2	1	1	1	1	1	1	1	1	1	1	1	1	1	1	1	1	1	1		0	0	1
1	29	1	4	1	4	1	4	1	1	4	4	4	5	5	5	5	5	4	4	4	5	5	1	22	4	0	2.25
1	30	1	3	1	1	1	2	2	2	1	1	2	2	2	2	3	3	3	3	3	3	3	1	23	1	0	2.5
1	40	1	3	2	1	2	1	3	2	1	2	2	4	3	2	2	2	4	3	2	3	4	1	25	1	0	2.5
0	31	1	1	1	1	1	1	1	1	1	1	1	1	1	1	1	1	1	1	1	1	1	1		0	0	1
1	26	1	2	2	2	2	2	1	1	1	1	1	1	1	1	1	1	1	1	1	1	1	1		0	0	1
1	24	0	4	2	3	1	1	3	2	1	1	1	4	3	2	2	2	3	3	3	3	3	2		0	0	2
0	27	1	1	3	1	2	1	1	1	1	1	1	1	1	1	1	1	1	1	3	1	3	1		0	0	1.25
1	31	1	1	1	1	1	1	1	1	1	1	1	1	1	2	1	1	4	4	4	4	4	1	22	2	0	1.75
1	18	0	1	4	1	1	1	1	1	1	1	1	1	1	1	1	1	1	1	1	1	1	1		0	0	1.75
0	23	1	4	1	2	1	1	1	1	1	1	1	1	1	2	2	2	4	4	4	4	4	1		0	0	1.25
0	40	1	3	3	1	1	1	1	1	1	1	1	1	2	1	1	1	1	1	1	1	1	1		0	0	1
0	44	1	1	1	1	1	1	2	1	1	1	1	3	1	1	1	1	4	1	3	2	1	1	24	1	0	1.5
1	21	0	4	2	2	4	2	1	1	1	1	1	1	1	1	1	1	1	1	1	1	1	7		0	0	2.5
1	26	1	2	1	1	1	1	4	1	1	1	1	4	4	2	4	2	1	1	1	1	1	1		0	0	2.5
0	39	1	3	3	3	1	1	1	1	1	1	1	2	2	2	3	1	4	2	2	4	1	1		0	0	1
0	34	1	1	1	1	1	1	5	5	2	5	5	4	3	4	4	4	5	5	5	5	5	1		0	0	2
1	31	1	1	1	1	1	1	1	1	1	1	1	1	1	1	1	1	1	1	1	1	1	1		0	0	1.25
1	25	1	1	1	1	1	1	1	1	1	1	1	4	4	4	4	4	5	5	5	5	5	1	22	1	0	1.5
0	23	0	4	1	3	1	1	4	1	3	1	1	4	1	4	1	1	5	4	5	1	1	2		0	0	1.75
0	39	1	1	1	1	1	1	2	2	2	2	2	2	2	2	2	2	3	3	3	3	3	1	24	1	0	1.5
0	41	1	2	1	1	1	1	2	2	2	2	2	4	4	4	4	2	4	4	4	4	4	1		0	0	1.5
0	26	1	4	1	1	1	1	4	1	2	2	2	5	5	5	5	5	5	5	5	5	5	1		0	0	1.75
0	40	1	2	1	1	1	1	2	2	1	1	1	2	1	1	2	2	4	3	3	3	3	1	22	1	0	1.25
0	27	1	1	1	1	1	1	1	1	1	1	2	1	1	2	2	2	4	4	5	3	5	1	20	1	0	1.75
1	41	1	1	1	1	1	1	1	1	1	1	1	2	2	2	2	1	4	4	4	4	4	1		0	0	1.5
0	33	1	3	1	1	2	1	2	2	2	2	2	3	3	3	3	3	3	3	3	3	3	1	18	1	0	2.5
0	25	1	2	1	2	1	1	1	1	1	1	1	2	3	1	1	1	2	2	2	2	2	1	23	1	0	1
1	39	1	2	1	3	3	3	1	1	1	1	1	1	1	1	1	1	1	1	1	1	1	1		0	0	1
0	25	1	3	2	3	2	1	1	1	1	1	1	2	2	3	4	2	4	4	4	4	4	1	22	1	0	1.5
0	40	1	3	2	3	2	3	4	4	2	4	2	4	4	2	4	3	5	4	4	4	3	1	20	1	0	2.25
0	42	1	2	2	2	2	2	2	2	2	2	2	3	3	3	3	4	4	4	4	4	4	1	21	1	0	2
1	34	1	1	1	2	1	2	2	1	2	2	2	2	2	2	2	2	2	2	2	2	2	1		0	0	2
1	38	1	3	3	3	3	3	1	1	1	1	1	1	1	1	1	1	1	1	1	1	1	1		0	0	3
1	22	0	3	1	3	1	1	2	5	2	1	1	2	1	2	1	1	3	2	2	1	2	1		0	0	1.5
0	30	1	1	1	1	1	1	1	1	1	1	1	4	3	2	2	1	4	2	2	2	1	1	26	1	0	1
1	36	1	4	1	1	1	1	1	1	1	1	1	1	1	1	1	1	1	1	1	1	1	1		0	0	2
0	39	1	1	1	1	1	1	1	1	1	1	1	1	1	1	1	1	1	1	1	1	1	1		0	0	1.25
1	36	0	3	3	3	3	3	2	2	2	2	2	3	3	3	3	3	4	4	4	4	4	1	18	1	0	2.25
1	18	0	3	3	1	1	1	5	3	1	1	1	5	3	1	1	1	5	2	2	2	2	2	17	1	0	2.5
0	41	1	1	1	1	1	1	1	1	1	1	1	4	4	4	5	4	4	3	4	4	4	1		0	0	1.5
1	31	1	3	3	3	3	4	4	4	3	4	3	4	4	4	4	4	5	5	5	5	5	2	20	5	0	4.5
1	31	1	1	1	1	1	1	1	1	1	1	1	1	1	1	1	1	1	2	2	2	2	1	25	1	0	2
1	21	1	3	3	1	1	1	3	1	1	1	1	4	2	1	3	3	5	3	1	4	3	1	20	2	0	1.25
1	43	1	1	1	3	1	1	1	5	1	1	1	4	3	2	3	2	4	4	3	3	4	1		0	0	1.75
0	44	1	1	5	2	1	1	1	1	1	1	1	4	3	2	3	2	2	4	4	4	3	2	21	1	0	2.25
1	38	1	3	1	3	1	4	1	1	1	1	1	4	4	4	4	4	4	4	4	4	4	1	21	2	0	2.75
0	24	1	4	1	4	1	1	2	1	1	1	1	3	1	2	1	1	5	5	4	4	4	2	20	1	1	2
0	38	1	2	1	1	1	1	1	1	1	1	1	1	1	1	1	1	1	1	1	1	1	1		0	0	1
1	23	0	4	1	1	1	1	4	1	2	1	1	5	4	2	4	3	4	4	4	4	4	1		0	0	3
1	40	1	2	2	2	2	1	1	1	1	1	1	2	2	2	2	2	4	3	4	4	3	1		0	0	2.5
0	30	1	2	1	1	1	1	2	2	1	2	2	3	3	2	4	3	5	4	4	5	4	1		0	0	1
0	34	1	1	1	1	1	1	4	4	4	4	4	4	4	1	4	1	3	1	4	4	1	1		0	0	1.5
1	33	1	3	2	2	1	1	1	1	1	1	1	1	1	1	1	1	1	1	1	1	1	1		0	0	1.5
0	23	1	1	1	1	1	1	1	1	1	1	1	1	1	1	1	1	1	1	1	1	1	1		0	0	2
1	21	0	4	4	1	1	1	1	1	1	1	1	1	1	1	1	1	2	2	1	1	1	2		0	0	1.5
1	36	1	2	2	1	1	2	4	4	5	5	5	5	5	1	5	1	5	5	5	5	1	1	20	20	1	3
1	40	1	1	1	1	5	3	2	1	1	1	5	1	1	5	1	2	1	1	1	1	1	1	23	1	1	1.25
1	26	1	3	1	3	1	1	2	1	2	2	2	4	2	4	4	4	4	4	4	4	4	1		0	0	2.5
1	41	1	3	1	1	3	2	1	1	5	5	1	1	1	1	1	1	1	1	1	1	1	1	30	1	0	1.75
1	44	1	3	3	2	2	2	1	1	2	1	2	3	3	2	3	2	4	4	4	4	4	1	25	3	0	2.5
1	23	0	5	3	1	2	2	4	1	1	2	2	4	4	2	4	2	4	5	4	4	4	1	18	2	0	2.5
1	37	1	1	1	1	1	1	1	1	1	3	1	2	2	1	2	2	2	2	2	2	2	1		0	0	1.25
1	36	1	2	2	2	2	2	4	4	3	3	3	4	4	4	4	3	3	3	4	4	4	1		0	0	3.5
1	38	0	1	3	5	5	5	4	2	2	2	4	4	4	5	5	5	5	5	4	4	4	3		0	0	3.75
0	45	1	1	1	1	1	1	1	1	1	1	1	3	3	3	3	3	3	3	3	3	3	1		0	0	1
1	45	1	1	1	1	1	1	1	1	1	1	1	1	1	1	1	1	4	5	4	4	4	1		0	0	2
1	40	1	1	1	1	1	1	1	1	1	1	1	1	1	1	1	1	1	1	1	1	1	1		0	0	1.5
0	22	0	5	5	5	5	1	5	1	1	5	1	1	1	1	1	1	1	1	1	1	1	1		0	0	1
1	27	1	1	1	1	1	1	1	1	1	1	1	1	1	1	1	1	2	2	1	1	1	2		0	0	2.5
1	33	1	3	4	1	1	3	4	4	4	5	1	2	3	5	5	1	1	4	5	5	4	5	18	2	0	3.25
0	38	1	2	1	1	1	1	2	1	1	1	1	1	1	1	1	1	4	1	1	2	1	1		0	0	1.5
0	44	1	1	1	1	1	1	1	1	1	1	1	1	1	1	1	1	5	5	1	1	1	1		0	0	1.25
0	37	1	1	1	1	1	1	1	1	1	1	1	1	1	1	1	1	2	1	1	1	1	1		0	0	2
1	43	1	2	5	4	4	2	1	1	1	2	2	2	4	4	4	5	4	4	5	3	5	1		0	0	2
1	43	1	1	1	1	2	1	2	2	2	2	2	4	4	4	4	4	4	4	4	4	4	1	21	2	0	1.75
1	42	1	3	2	3	1	1	2	1	1	1	2	2	2	2	2	2	2	2	2	2	2	1		0	0	2.5
0	27	1	2	3	1	1	1	4	4	2	5	1	1	2	1	1	1	3	3	2	3	2	1		0	0	1.25
1	39	0	1	1	3	1	1	2	1	1	1	1	3	2	1	2	2	3	3	3	3	3	1	27	2	0	1.5
0	38	1	1	1	1	1	1	2	1	1	1	2	2	2	1	1	1	1	2	1	2	1	1	24	1	0	1
0	26	1	1	1	1	1	1	1	1	1	1	1	1	1	1	1	1	1	1	1	1	1	1		0	0	1.25
1	41	1	4	2	2	1	1	3	2	2	2	2	4	3	2	3	3	4	4	3	4	4	1		0	0	2
0	42	1	1	1	1	1	1	1	1	1	1	1	1	1	1	1	1	1	1	1	1	1	1		0	0	1
0	37	0	2	1	2	1	2	2	2	2	2	2	2	2	2	2	2	4	4	4	4	4	1	22	2	0	1.5
0	22	1	2	1	2	2	2	5	5	4	5	3	4	4	3	4	4	4	4	4	3	3	6	20	1	0	3.75
0	39	1	2	1	2	1	2	2	2	2	2	2	3	3	3	3	2	3	3	3	3	3	2	24	1	0	2.75
0	24	1	5	2	1	1	1	1	1	1	1	1	2	1	2	1	1	1	1	1	1	1	1	18	2	0	1.75
0	42	1	1	2	3	3	2	1	5	1	1	1	4	4	2	4	1	1	3	3	3	4	1		0	0	3
1	34	1	3	3	3	1	2	3	1	3	3	1	3	3	3	3	3	3	3	3	3	3	2		0	0	3.5
1	36	1	2	1	1	1	1	2	1	1	1	1	2	2	2	2	2	2	2	2	2	2	1		0	0	1.75
1	45	1	5	1	5	5	5	1	1	1	1	1	1	1	1	1	1	1	1	1	1	1	4		0	0	2.25
0	39	1	3	3	3	4	2	3	3	3	3	3	3	3	3	3	3	4	4	4	4	4	3	15	2	1	3
1	45	1	1	1	1	1	1	4	2	1	2	2	2	2	2	2	2	2	2	2	2	2	1	22	1	0	2
0	24	1	1	1	1	1	1	1	1	1	1	1	1	1	1	1	1	1	1	1	1	1	1		0	0	1
0	32	1	2	1	1	1	1	2	1	2	1	2	2	1	1	2	2	3	4	2	2	2	1	24	2	0	2
1	33	1	1	1	1	1	1	1	1	1	1	1	5	5	1	1	1	5	5	5	1	5	1		0	0	3
1	31	1	4	2	2	2	2	5	1	5	2	2	5	4	2	4	4	5	5	5	5	5	1	23	1	0	2.25
1	20	0	3	3	1	2	2	1	1	5	1	5	5	1	1	5	1	1	1	5	1	5	2	18	20	0	2.5
1	45	1	3	2	2	3	2	4	4	4	4	3	4	4	3	4	3	4	4	4	4	4	5		0	0	2.75
1	20	0	2	1	1	1	2	2	1	1	1	3	4	4	2	3	4	4	5	3	3	4	2		0	0	2
0	26	1	3	1	1	1	1	2	1	1	1	1	2	3	2	1	1	4	4	4	2	2	1	23	1	0	2.25
0	39	1	2	1	2	1	1	2	2	1	2	1	2	2	2	2	2	3	2	3	3	2	1		0	0	1.75
0	28	1	4	4	4	4	4	3	3	3	3	3	3	3	3	3	3	4	4	4	4	4	1		0	0	2
1	30	1	4	1	1	1	2	5	5	5	5	5	5	5	5	5	5	5	5	5	5	5	1	23	1	0	2
0	38	1	3	1	1	1	1	4	4	1	2	1	5	4	4	4	4	5	5	5	5	5	1		0	0	1.5
0	40	1	1	1	1	1	1	4	4	4	4	4	3	3	3	3	3	4	4	4	4	4	1	20	1	0	1.75
0	30	1	2	1	1	2	1	2	2	1	2	1	3	3	3	3	3	2	2	2	2	2	1	22	1	0	2
1	26	1	4	2	4	1	1	2	1	2	1	2	4	3	2	3	2	4	4	4	4	4	1	22	1	0	1.25
0	45	1	1	1	1	1	1	1	1	1	1	1	1	1	1	1	1	1	2	1	1	1	1	24	1	0	1
0	20	0	3	1	1	1	1	1	1	1	1	1	3	3	3	3	3	4	4	4	4	4	1		0	0	1.5
0	33	1	3	1	1	1	1	1	1	1	1	1	1	1	1	1	1	2	2	2	2	2	1	21	1	0	1
1	28	1	4	1	1	1	1	3	2	2	2	2	4	3	2	2	2	4	4	3	3	2	1	21	1	0	2
0	25	1	1	3	1	1	1	1	1	1	1	1	1	1	1	1	1	1	1	1	1	1	1		0	0	1.25
1	40	1	3	1	1	1	2	2	1	1	1	2	3	2	1	2	2	4	4	3	4	4	1	26	1	0	2
1	42	1	3	1	1	1	1	1	5	1	1	2	2	1	2	2	2	5	2	2	5	2	1		0	0	1.75
1	43	0	1	2	1	2	2	3	5	1	4	3	2	2	2	2	2	1	1	2	1	2	1		0	0	1.75
1	37	1	2	1	1	2	1	2	1	1	1	1	2	2	2	2	2	2	2	2	2	2	1		0	0	2.25
1	43	1	1	1	1	1	1	1	1	1	1	1	2	2	2	2	2	2	2	2	2	2	1		0	0	2
0	38	1	1	1	1	1	1	1	1	1	1	1	4	2	1	3	2	3	3	3	3	3	1		0	0	1.25
1	41	1	3	2	1	1	1	4	5	2	4	1	5	1	2	1	1	4	5	1	1	2	5		0	0	1.25
1	31	1	4	1	1	1	1	1	1	1	1	1	5	5	5	5	5	4	4	3	4	3	7		0	0	1.75
0	32	1	1	1	1	1	1	2	2	2	2	2	2	2	1	2	2	2	2	2	2	2	1	23	1	0	2
0	28	1	3	3	3	2	1	3	2	2	2	2	3	3	3	3	3	4	4	4	4	4	1	23	2	0	3
0	44	1	4	1	1	1	1	2	5	2	2	2	3	3	2	2	3	4	4	2	3	3	1		0	0	1.75
0	42	1	3	1	4	1	1	2	2	2	1	1	4	3	3	2	2	4	4	4	4	3	1		0	0	1.25
1	20	0	2	2	3	2	1	1	1	1	1	1	3	3	3	3	3	4	4	2	4	3	1		0	0	2
1	28	1	4	2	2	2	2	2	1	2	2	2	4	4	4	3	2	4	4	4	4	4	1		0	0	1.5
0	23	1	5	2	1	2	1	2	2	1	1	2	3	2	2	2	2	3	3	2	3	3	1	18	3	0	2.75
1	32	1	5	5	3	5	5	5	5	5	5	4	4	2	4	5	4	1	2	1	1	5	6	18	55	1	3.25
1	24	1	1	1	1	1	1	1	1	1	1	1	1	1	1	1	1	1	1	1	1	1	1		0	0	1
1	31	1	4	5	1	1	1	2	4	1	1	1	2	2	1	2	1	3	3	3	2	2	1	22	1	0	2
1	20	0	1	1	1	1	1	1	1	1	1	1	5	5	2	2	2	2	2	2	2	2	1		0	0	2
0	41	1	1	1	1	1	1	1	1	1	1	1	2	2	2	2	2	2	2	2	2	2	1		0	0	1
1	21	0	1	1	1	1	1	1	1	1	1	1	1	1	1	1	1	1	1	1	1	1	1		0	0	1.5
1	22	0	4	2	2	4	2	3	3	3	3	3	3	3	3	3	3	2	3	2	2	2	2		0	0	2.25
0	44	1	1	1	1	1	1	1	1	1	1	1	1	1	1	1	1	2	2	2	2	2	1		0	0	1.25
1	42	1	2	1	1	1	1	1	1	1	1	1	1	1	1	1	1	1	1	1	1	1	1		0	0	1.75
1	18	0	3	1	3	1	1	1	2	1	1	1	4	4	2	4	1	4	4	2	4	2	1	18	1	0	1.75
1	29	1	3	2	3	3	3	2	1	2	2	2	2	2	3	3	2	3	3	3	2	3	2	22	1	0	3
0	23	1	1	1	1	1	1	1	1	1	1	1	1	1	1	1	1	2	2	2	2	2	1	22	1	0	1.25
1	27	0	1	1	1	1	1	5	5	5	5	5	3	3	3	3	1	5	5	5	5	5	6		0	0	3.75
1	22	0	3	3	3	3	3	2	2	2	2	2	4	4	4	4	5	4	5	4	4	4	6	20	3	0	3.25
1	41	1	2	2	1	2	1	2	2	5	2	2	3	3	2	4	2	4	4	3	4	4	1	24	1	0	2
0	30	1	3	1	3	1	1	2	2	2	2	1	2	2	2	2	2	3	3	3	3	3	1		0	0	2
0	30	1	5	1	1	1	1	2	1	1	1	1	2	2	1	2	2	4	3	3	4	2	1		0	0	2
0	27	1	1	4	1	1	1	1	1	1	1	1	1	1	1	1	1	1	1	1	1	1	1		0	0	1
0	30	1	1	1	1	1	1	1	1	1	1	1	2	2	2	2	2	2	2	2	2	2	1		0	0	1.5
1	26	1	2	1	2	2	1	1	1	1	1	1	2	2	2	2	2	1	1	1	1	1	1		0	0	2.5
1	38	1	4	1	1	1	4	4	4	1	4	4	4	2	2	2	4	5	5	5	5	5	1	17	5	0	2
1	33	1	3	3	2	3	2	2	1	1	1	1	1	1	1	1	1	2	2	2	2	2	1		0	0	1.75
1	26	0	4	2	3	1	3	3	1	1	1	1	4	2	2	3	2	4	4	3	2	3	2	22	2	0	2.5
0	38	1	2	1	1	1	1	1	1	1	1	1	1	1	1	1	1	2	2	2	2	2	1	27	1	0	1
0	40	1	4	1	3	1	3	2	2	1	2	2	2	3	2	2	2	4	4	3	4	4	1	29	1	0	1.5
1	31	1	2	1	2	2	2	1	1	1	1	1	2	2	2	2	2	2	2	2	2	2	1	22	1	0	1.25
1	45	1	1	1	1	1	1	1	1	1	1	1	1	1	1	1	1	3	3	3	3	3	1		0	0	1.5
0	45	1	1	1	1	1	1	1	1	1	1	1	1	1	1	1	1	2	2	2	2	2	1		0	0	1
1	30	1	2	2	2	2	3	2	1	1	1	1	1	1	1	4	3	1	1	1	1	1	2	25	2	1	2.5
0	38	1	4	1	1	1	1	1	1	1	1	1	1	1	1	1	1	2	5	1	3	3	1		0	0	1.5
0	34	1	1	1	2	1	1	1	1	1	1	1	1	1	1	1	1	4	4	2	4	2	1		0	0	1
0	34	1	1	1	1	1	1	1	5	1	1	1	1	1	1	1	1	1	1	1	1	1	1		0	0	1
0	34	1	2	1	1	2	1	1	1	1	1	1	3	3	2	4	3	4	4	3	3	4	1	24	1	0	2
1	35	1	1	1	1	1	1	1	1	1	1	1	1	1	1	1	1	1	1	1	1	1	1		0	0	1
0	25	1	1	1	1	1	1	1	1	1	1	1	1	1	1	1	1	1	1	1	1	1	1		0	0	1
0	18	0	4	1	1	1	1	1	1	1	1	1	3	3	3	3	3	4	4	4	4	4	1		0	0	1.25
0	35	1	1	1	1	1	1	1	1	1	1	1	3	3	3	3	3	4	4	4	4	4	1		0	0	1.75
1	43	1	1	1	1	1	1	1	5	1	1	1	2	3	2	2	2	4	4	4	4	4	1		0	0	1.5
1	23	0	1	1	1	1	1	3	3	3	3	3	5	5	5	5	5	5	5	5	5	5	2		0	0	1
0	35	1	1	1	2	1	1	1	1	1	1	1	1	1	1	1	1	4	4	4	4	4	1		0	0	1.5
1	34	1	2	1	2	2	1	1	1	1	1	1	2	2	2	2	2	2	2	2	2	2	1		0	0	2.25
0	39	1	1	1	1	1	1	1	5	1	1	1	3	3	4	4	3	4	4	4	4	4	1		0	0	1.25
0	28	1	2	2	3	2	1	2	4	2	3	1	2	3	2	2	2	3	4	3	3	3	2	20	1	0	1.75
1	20	0	4	4	2	4	3	2	3	3	3	3	3	3	3	3	3	3	3	3	3	3	2		0	0	2
0	27	1	1	1	1	1	1	1	1	1	1	1	1	1	1	1	1	1	1	1	1	1	1		0	0	1
1	24	1	4	1	1	1	1	3	1	1	1	2	3	2	2	2	2	5	5	5	5	5	1	20	1	0	2.5
0	30	1	1	2	1	1	1	1	1	1	1	1	1	1	1	1	1	1	1	1	1	1	1		0	0	1
1	29	1	4	4	1	5	1	4	4	1	1	1	1	2	2	2	1	1	4	1	2	1	1		0	0	2
1	25	0	2	1	2	2	2	4	4	2	3	1	2	2	2	2	2	4	4	4	4	4	2	20	2	0	2.25
1	33	0	1	1	1	1	1	5	5	5	5	5	3	3	3	3	3	4	4	4	4	4	3		0	0	3
0	29	1	2	1	2	1	1	2	1	1	1	1	2	2	2	1	1	4	2	2	2	2	1		0	0	1.5
1	26	1	3	3	3	1	1	2	1	2	2	1	4	4	2	4	2	4	4	2	3	2	7		0	0	1.75
0	40	1	1	1	1	1	1	1	5	1	1	1	4	4	4	4	4	4	4	4	4	4	1		0	0	1.5
1	18	0	4	3	4	1	3	3	2	2	2	4	4	4	4	4	3	5	5	5	5	5	6	17	1	0	3.25
1	45	1	1	1	1	1	1	1	1	1	1	1	1	1	1	2	1	2	2	2	2	2	1		0	0	1.25
1	24	0	1	1	1	1	1	1	1	1	1	1	1	1	1	1	1	4	4	4	4	4	1		0	0	1
0	20	1	1	1	1	1	1	1	4	1	1	2	2	2	1	1	1	1	1	1	1	1	1		0	0	2
0	29	1	1	1	4	1	1	2	4	1	5	1	4	4	3	3	2	5	5	5	5	4	1	26	1	0	1.75
1	31	1	2	2	1	1	1	1	1	1	1	1	1	1	1	1	1	3	3	2	2	1	1		0	0	2
0	36	0	3	3	3	1	3	4	5	1	1	3	4	4	1	4	5	4	4	4	4	4	1	16	8	0	1.5
0	34	1	5	5	5	5	5	2	2	2	2	1	2	2	2	2	2	2	2	2	2	2	1	23	1	0	2
0	26	1	2	1	3	1	1	1	1	1	1	1	1	1	2	1	1	1	1	1	1	1	2	20	2	0	2.75
0	38	1	1	1	1	1	1	1	1	1	1	1	1	1	1	1	1	1	1	1	1	1	1		0	0	1.5
1	41	1	1	1	1	1	1	1	1	1	1	1	1	1	1	1	1	1	1	1	1	1	1		0	0	1
0	19	0	2	2	2	2	1	2	1	2	2	2	4	2	2	2	2	4	4	4	4	4	1	19	1	0	2
0	21	1	1	1	1	1	1	1	1	1	1	1	1	1	1	1	1	5	5	5	5	5	2		0	0	1
1	18	0	3	4	1	1	1	2	2	2	2	2	2	2	2	2	2	3	3	3	3	3	2		0	0	2.5
1	20	0	1	1	1	1	1	2	2	2	2	2	3	3	2	2	2	4	4	4	4	4	2		0	0	1.75
1	41	1	2	1	1	1	3	2	5	1	2	2	3	4	2	3	2	4	4	2	3	4	1		0	0	2
0	26	1	1	1	1	1	1	1	1	1	1	1	1	1	1	1	1	1	1	1	1	1	1		0	0	1.75
0	44	1	1	1	1	1	1	1	2	2	3	2	3	3	2	3	3	2	4	2	2	2	1		0	0	1.5
1	35	1	5	2	2	2	1	1	5	1	1	1	1	1	1	1	1	1	1	1	1	1	6		0	0	1.25
1	27	1	1	1	5	1	1	2	2	3	5	4	4	4	3	4	3	4	4	4	4	4	3	24	1	1	4.25
1	25	0	5	5	2	2	5	4	3	2	4	3	4	3	2	2	3	4	4	4	4	4	6	25	1	0	3.5
1	36	1	2	2	2	2	2	1	1	1	1	1	1	1	1	1	1	1	1	1	1	1	2		0	0	1.75
1	19	0	4	1	1	1	1	1	1	1	1	1	5	5	5	5	5	5	5	1	1	1	1		0	0	1.25
1	18	0	1	1	1	1	1	1	1	1	1	1	1	1	1	1	1	2	2	3	3	3	2		0	0	2
0	33	0	2	1	1	1	1	1	1	5	1	1	1	1	1	1	1	4	4	2	1	1	1	23	2	0	1
1	25	1	1	2	1	1	1	3	1	1	1	1	2	2	2	2	2	1	1	1	1	1	1	17	2	0	1.75
0	24	0	2	1	4	3	1	2	2	1	1	1	4	4	2	4	4	4	4	4	4	4	1		0	0	1
0	25	0	2	1	2	1	1	4	4	5	4	4	4	4	3	3	2	5	5	4	4	3	3		0	0	1.5
1	18	0	3	3	1	3	2	3	2	1	1	1	1	1	1	1	1	2	2	2	2	2	1		0	0	1.75
0	21	0	1	1	1	1	1	1	1	4	1	1	1	2	1	1	1	1	1	1	1	1	1		0	0	1.25
1	25	1	4	1	3	1	1	2	1	2	1	1	4	2	2	2	1	4	2	2	2	2	1	22	1	0	2
1	39	1	2	1	3	2	1	1	1	1	1	1	2	4	2	2	2	1	1	1	1	1	4		0	0	2
0	44	1	1	1	1	1	1	1	1	1	1	1	2	2	2	2	2	4	4	4	4	4	1		0	0	1.5
1	45	1	1	1	1	1	1	1	1	1	1	1	4	4	4	4	4	4	4	4	4	4	2		0	0	2
0	19	0	1	1	1	1	1	5	5	5	5	5	1	2	1	1	1	1	2	1	1	1	1		0	0	1
0	44	1	5	2	5	2	2	4	2	4	2	1	4	2	4	2	2	4	2	2	2	1	1	23	1	0	1.25
1	22	1	1	1	1	1	1	2	1	3	2	3	3	3	3	3	3	4	4	4	4	4	1	20	1	0	4
1	24	0	4	2	3	1	2	4	2	2	2	2	4	3	3	2	4	4	4	3	4	3	2		0	0	1.5
0	21	1	2	5	3	1	1	2	1	1	1	1	3	2	2	2	2	3	3	4	3	4	7		0	0	1.5
1	40	1	2	2	2	2	4	5	5	5	5	2	5	5	2	2	2	5	5	5	5	5	1		0	0	3.25
0	37	1	1	1	1	1	1	1	1	1	1	1	1	1	1	1	1	1	1	1	1	1	1		0	0	1
1	24	0	4	4	4	4	1	3	3	3	3	3	3	3	3	3	3	3	3	3	3	3	6	20	5	0	1.5
0	22	0	2	1	3	1	1	1	1	1	1	1	1	1	1	1	1	5	4	2	3	2	6		0	0	1.5
0	35	1	2	1	2	1	1	1	1	1	1	1	2	2	1	2	2	1	1	1	1	1	1		0	1	1
1	32	1	3	3	3	2	1	2	1	1	1	1	2	1	1	1	1	5	5	5	5	5	1	25	1	0	1.5
0	28	1	3	1	4	1	1	2	1	1	1	1	1	2	2	1	2	2	3	2	2	2	1	22	1	0	1.75
1	35	1	4	1	4	1	4	2	1	2	2	2	3	3	3	3	4	5	5	5	5	5	1	20	3	0	1.75
1	34	1	3	1	4	1	1	2	1	2	1	2	4	4	2	3	4	4	4	4	4	4	1	23	2	0	3.25
1	33	1	2	3	3	3	3	1	1	1	1	1	1	1	1	1	1	1	1	1	1	1	1	25	5	0	1
0	29	1	2	2	2	2	2	1	1	1	1	1	1	1	1	1	1	1	1	1	1	1	7		0	0	1.25
1	39	1	2	5	1	1	1	1	1	1	1	1	4	4	1	4	1	5	5	1	4	1	1		0	0	1.25
0	27	1	4	2	1	1	1	1	1	1	1	1	1	1	1	1	1	3	3	4	3	3	1	22	1	0	2
1	30	1	3	1	1	1	1	1	1	1	1	1	1	1	1	1	1	1	1	1	1	1	1	25	1	0	2
0	45	1	1	1	1	1	1	1	1	1	1	1	1	1	1	1	1	1	1	1	1	1	1	23	1	0	1
1	27	1	1	1	1	1	1	1	1	1	1	1	1	1	1	1	1	4	4	4	4	4	2		0	0	2
0	26	1	2	1	1	1	1	2	1	2	2	2	4	4	3	4	4	4	4	4	4	4	1		0	0	1
0	20	0	2	1	2	1	1	2	2	2	2	2	3	2	2	2	2	4	4	3	2	2	1		0	0	1.25
1	43	1	1	1	1	1	1	4	4	1	4	1	1	1	1	1	1	1	1	1	1	1	1	22	1	0	1.75
1	25	0	4	2	4	2	1	2	1	1	1	1	1	1	1	1	1	1	1	1	1	1	1		0	0	1
0	28	0	3	1	1	1	1	1	1	1	1	1	4	1	1	1	1	3	2	2	2	1	1	25	1	0	1.25
0	44	1	3	3	3	3	3	2	2	2	2	2	3	2	3	2	3	3	3	4	4	4	1		0	1	2.75
1	44	0	3	3	4	3	3	4	3	4	5	3	3	3	3	3	3	3	3	3	3	3	1	23	11	0	2
1	40	1	4	1	2	1	1	4	5	4	4	5	2	2	2	2	2	4	4	4	4	4	1	20	1	0	1.5
0	26	1	3	3	1	1	1	1	1	1	1	1	2	2	2	2	2	4	4	4	4	4	1		0	0	1.5
1	26	1	3	2	3	2	2	2	1	1	1	1	3	2	2	2	2	3	3	4	4	4	2	19	1	0	2.5
0	43	1	1	1	1	1	1	1	1	1	1	1	1	1	1	1	1	1	1	1	1	1	1		0	0	1
0	45	1	1	1	1	1	1	1	1	1	1	1	1	1	1	1	1	1	1	1	1	1	1		0	0	1
0	38	1	1	1	1	1	1	1	1	1	1	1	1	2	1	1	1	1	1	1	1	1	1		0	0	1.25
0	27	1	4	3	3	1	1	4	2	1	2	2	4	4	1	4	2	5	4	2	2	2	1	20	1	0	1.25
0	27	1	2	1	1	1	1	3	4	2	3	1	1	5	1	1	1	1	1	2	1	1	1	24	85	0	1.75
1	33	1	1	1	2	2	2	4	4	2	2	1	1	1	1	1	1	2	2	2	2	2	1		0	0	2.75
1	34	1	4	2	1	2	1	2	2	2	2	1	2	3	3	3	3	4	4	2	3	2	1		0	0	1.25
1	32	1	3	1	1	1	3	3	1	4	3	2	2	2	3	3	3	4	4	4	4	4	1	22	1	0	2.25
1	25	1	5	1	1	5	1	5	2	1	4	2	5	5	5	5	5	5	5	5	5	5	1	18	3	0	4.75
0	27	0	2	1	3	1	1	1	1	3	1	1	3	3	3	1	1	4	4	4	3	4	5		0	0	2
0	31	1	3	1	3	2	1	1	1	1	2	1	1	1	1	1	1	2	2	2	2	2	1		0	0	1.75
1	31	1	3	2	1	2	2	1	1	1	1	1	2	2	2	2	2	2	2	2	2	2	1	25	1	0	2
0	37	1	2	1	3	3	1	2	1	3	2	1	3	4	5	3	1	4	5	3	4	3	1		0	0	1.25
1	40	1	3	3	3	4	3	2	3	1	2	3	4	3	4	4	4	4	5	4	4	4	2	20	10	0	3
1	27	1	2	1	2	2	2	1	1	1	1	1	1	1	1	1	1	2	2	2	2	2	1		0	0	1.25
0	26	1	2	1	1	1	1	2	1	1	1	1	1	1	1	2	1	4	3	1	1	1	1	23	1	0	1.5
1	25	1	3	1	1	2	1	1	1	1	1	1	2	2	2	2	2	4	4	4	4	4	1	24	1	0	1.25
1	38	1	2	1	1	1	1	2	1	1	1	1	4	1	1	4	1	4	4	3	4	3	1		0	0	1.75
1	21	0	3	3	4	3	2	3	3	3	4	3	3	3	3	3	3	3	3	3	3	3	1		0	0	1.75
1	27	1	4	3	3	2	3	3	4	2	1	2	4	4	3	3	3	3	3	3	3	3	1	22	2	0	1.75
1	33	1	2	1	1	1	1	2	1	1	2	1	4	1	1	1	1	1	1	1	1	1	1	25	1	0	2
0	24	1	2	1	2	1	1	1	1	2	1	1	1	2	2	1	1	4	4	4	2	4	6	23	1	0	1.25
0	25	0	3	1	3	1	1	1	1	1	1	1	2	2	2	2	2	2	2	2	2	2	5		0	0	1.25
1	31	1	4	1	3	1	1	4	2	3	2	1	3	2	2	2	3	3	3	3	3	3	1		0	0	1.75
0	29	1	1	1	1	1	1	1	1	1	1	1	1	1	1	1	1	1	1	1	1	1	1		0	0	1.75
1	40	1	4	1	1	1	1	2	1	1	2	2	4	2	2	2	2	4	4	2	4	4	1		0	0	1.75
0	31	1	1	1	1	1	1	1	1	1	1	1	1	1	1	1	1	1	1	1	1	1	1		0	0	1.5
1	30	1	4	1	4	1	1	1	1	1	1	1	1	1	1	1	1	2	2	2	2	2	1	20	1	0	1.25
1	23	0	4	2	2	3	2	3	3	3	2	3	2	2	1	2	1	1	1	1	1	1	1	22	15	0	3
1	29	1	4	1	3	1	1	1	1	1	1	1	4	4	3	4	4	4	4	4	4	4	1	18	3	0	2
0	43	1	2	2	3	2	2	4	2	2	1	1	3	3	2	2	1	3	3	2	2	1	1		0	0	1.75
0	29	1	1	1	1	1	1	1	1	1	1	1	4	4	4	4	4	2	2	2	2	2	1		0	0	1.25
1	41	1	3	5	3	3	3	1	5	1	1	1	1	1	1	1	1	1	1	1	1	1	1	27	1	1	1
0	39	1	1	1	1	1	1	1	1	1	1	1	1	1	1	1	1	1	1	1	1	1	1		0	0	1
0	33	1	2	1	2	1	2	5	5	5	5	5	4	4	4	4	4	4	4	4	4	4	1	20	1	0	2
0	43	1	1	1	1	1	1	5	5	5	5	5	5	5	5	5	5	5	5	5	5	5	3	18	1	0	5
0	44	0	3	3	3	2	2	2	2	2	2	2	3	3	3	3	3	4	4	4	4	4	2	18	4	0	2.25
0	42	1	2	2	1	1	1	1	1	1	1	1	1	1	1	1	1	1	1	1	1	1	1		0	0	1
1	35	1	3	2	1	2	3	2	1	1	1	2	4	2	2	2	2	4	4	2	4	2	1	23	1	0	3
1	26	1	4	4	2	1	2	2	2	2	1	1	2	2	1	1	1	1	1	1	1	1	1	20	1	0	2.5
0	27	1	2	1	1	2	2	2	2	1	1	1	4	2	1	2	1	1	1	1	1	1	1		0	0	1.75
0	43	1	1	4	1	1	1	1	1	1	1	1	1	1	1	1	5	1	5	1	1	4	1		0	0	1.25
1	24	0	3	3	3	2	3	2	2	2	2	2	4	4	4	4	4	4	4	4	4	4	1		0	0	1.25
0	41	1	1	1	1	1	1	1	1	1	1	1	1	1	1	1	1	1	1	1	1	1	1		0	0	1.25
1	42	1	3	1	2	2	2	3	1	3	3	3	3	3	3	3	3	3	3	3	3	3	5		0	0	2.5
1	35	1	2	1	1	1	1	4	5	4	5	4	4	5	4	5	5	5	4	4	4	4	1	27	1	0	2.25
1	41	1	5	2	1	1	2	1	5	1	1	1	1	1	1	1	1	2	2	2	2	2	2		0	0	1.75
0	35	1	1	1	1	1	1	1	1	2	1	1	1	1	2	2	1	1	5	5	5	5	2		0	0	1.75
0	33	1	3	1	1	1	1	2	2	1	1	1	2	2	1	2	1	2	2	2	2	2	1		0	0	1.5
0	41	1	2	1	1	1	1	1	1	3	3	3	3	3	3	3	3	4	4	4	4	4	1		0	0	1.75
1	41	1	1	1	1	1	1	1	1	1	1	1	1	1	1	1	1	1	1	1	1	1	1	18	1	0	1.25
1	43	1	3	3	4	4	3	4	2	1	2	2	4	3	2	2	2	4	3	2	2	2	2	16	2	0	2
0	36	1	1	4	1	5	3	4	4	1	1	4	4	4	4	4	4	4	5	4	4	4	1		0	0	2.5
1	41	1	1	1	1	1	1	1	1	1	1	1	1	1	1	1	1	4	4	4	4	4	4		0	0	1
0	38	1	1	2	1	1	1	1	1	1	1	1	2	2	2	2	2	1	1	1	1	1	1		0	0	1.25
0	25	0	1	1	1	1	1	5	5	1	1	1	1	1	1	1	1	1	1	1	1	1	2		0	0	1
1	23	0	2	1	2	1	1	5	5	5	5	5	4	4	4	4	4	4	4	4	4	4	2	22	1	0	2
0	26	1	2	1	2	1	2	1	1	1	1	1	2	2	1	2	1	1	1	1	1	1	1		0	0	1.5
0	19	0	1	1	1	1	1	1	1	1	1	1	2	2	2	1	1	5	4	1	2	1	1		0	0	1.5
1	36	1	3	1	1	1	1	2	1	1	2	2	4	3	3	4	3	2	2	2	2	2	1		0	0	2
0	21	0	4	2	1	3	2	4	4	4	1	1	4	4	2	2	2	5	4	3	4	2	2		0	0	1.5
0	39	1	1	2	1	1	1	1	1	1	1	1	4	2	2	1	2	2	2	2	2	2	1		0	0	1.25
1	21	0	1	1	1	1	1	1	1	1	1	1	2	1	2	2	1	1	1	1	1	1	2		0	0	1.25
0	43	1	1	1	1	1	1	1	1	1	1	1	2	2	2	2	2	3	3	3	3	3	1	20	1	0	1.5
1	44	1	2	1	1	1	1	1	1	1	1	1	2	2	2	2	2	3	3	3	3	3	1	21	1	0	2.5
0	40	1	4	1	2	1	1	1	1	1	1	1	1	1	1	1	1	1	1	1	1	1	1		0	0	1
1	44	1	5	5	5	5	5	1	1	1	1	1	2	2	2	2	2	4	4	4	3	3	2		0	0	2.75
1	27	1	4	1	1	1	4	1	1	1	1	1	1	1	1	1	1	1	1	1	1	1	1		0	0	1.5
1	35	1	4	1	2	2	1	2	2	2	2	2	4	4	4	4	4	5	5	5	5	5	1	20	2	0	2
0	36	1	1	1	2	3	1	1	1	1	1	1	1	5	2	2	2	2	2	3	3	2	1		0	0	2
0	30	1	1	1	1	1	1	2	1	1	1	1	2	2	2	2	2	3	2	2	2	2	1		0	0	1
0	38	1	3	1	3	1	1	2	4	1	2	2	2	2	2	2	2	4	3	2	2	2	1	21	1	0	1.5
0	38	1	1	1	1	1	1	4	1	2	2	2	2	2	2	2	2	5	5	5	5	5	1	27	1	0	1.25
0	30	1	1	1	1	1	1	1	1	1	1	1	1	1	1	1	1	1	1	1	1	1	1		0	0	1
1	27	0	4	1	4	4	2	4	1	1	2	1	3	2	1	1	1	2	3	2	2	1	2	20	2	0	2.25
0	23	1	2	1	3	1	1	3	1	1	2	1	3	3	3	3	3	4	4	4	4	4	1	20	1	0	1.75
1	36	1	4	3	3	3	3	2	1	2	2	1	4	2	4	4	4	5	5	5	5	5	1	23	2	0	2.25
0	35	1	2	1	1	1	1	1	1	2	1	1	1	1	2	1	1	1	1	1	1	1	1		0	0	1.5
0	32	1	3	2	2	1	1	1	5	3	3	1	4	4	4	4	4	4	4	4	4	4	3		0	0	1
1	37	1	1	1	1	1	1	1	1	1	1	1	1	1	1	1	1	1	1	1	1	1	3		0	0	3
0	38	1	2	2	1	2	4	2	1	2	2	4	4	3	3	4	2	5	5	5	5	4	1	18	1	0	1.75
1	39	1	4	1	1	4	1	3	3	3	3	5	4	4	3	4	2	4	4	5	4	5	1	23	1	0	2.25
0	30	1	2	2	2	2	2	1	2	1	2	1	2	2	2	2	1	2	1	2	2	2	1		0	0	1.75
0	30	1	3	1	3	3	3	1	1	1	1	1	1	1	1	1	1	1	1	1	1	1	1		0	0	1.25
0	31	1	2	1	1	1	1	1	1	1	1	1	2	2	1	1	1	2	2	2	2	2	1		0	0	1.5
0	40	1	1	1	1	1	1	1	1	1	1	1	1	1	1	1	1	1	1	1	1	1	4		0	0	1.5
0	39	1	1	1	1	1	1	1	1	1	1	1	1	1	1	1	1	1	1	1	1	1	1		0	0	1
1	41	1	2	1	3	1	1	2	2	1	1	2	3	3	2	3	3	3	3	3	3	3	1		0	0	1.75
0	40	1	2	1	1	1	1	1	1	1	1	2	2	2	1	1	1	4	5	2	3	5	1		0	0	1.75
1	42	1	1	1	1	1	1	1	1	1	1	1	1	1	1	1	1	2	1	2	1	2	5		0	0	1.75
0	40	1	1	1	2	1	2	2	2	2	1	2	2	2	2	2	2	4	4	4	4	4	1	25	1	0	2
0	32	1	2	1	2	1	1	1	1	1	1	1	1	1	1	1	1	1	1	1	1	1	1		0	0	1.25
1	24	0	4	1	1	1	2	1	1	1	1	1	1	1	1	1	1	1	1	1	1	1	2		0	0	1.25
0	25	1	1	1	2	1	1	2	1	1	1	2	3	2	2	2	2	3	4	4	3	3	1		0	0	2
1	25	1	1	1	1	1	1	2	2	2	2	2	2	2	2	2	2	3	3	3	3	3	1	23	1	0	4
0	44	1	5	3	1	1	1	1	1	1	1	1	1	1	1	1	1	1	1	1	1	1	1	25	1	0	1.5
1	30	0	2	1	3	1	1	1	1	1	1	1	1	2	1	1	1	3	3	3	1	1	2	26	1	0	1.5
0	26	1	3	1	2	1	1	1	1	1	1	1	4	4	4	4	4	4	4	4	4	4	1	25	1	0	1.75
1	25	1	5	5	1	1	1	2	1	2	2	2	2	1	2	2	2	5	1	5	5	5	1	18	1	0	1.75
1	28	1	3	3	4	1	1	2	2	2	1	1	3	3	2	2	3	3	4	2	2	3	1	24	3	0	2
0	23	1	1	5	1	1	1	1	5	1	1	1	1	5	1	1	1	1	4	1	1	1	1		0	0	1.75
0	23	1	4	1	3	1	1	3	1	2	2	2	4	4	4	4	4	4	4	4	4	4	2	20	1	0	1.5
1	22	0	1	2	2	1	2	1	1	1	1	2	2	2	1	1	2	4	4	4	2	4	1		0	0	2.25
1	42	1	1	1	4	1	2	2	2	2	2	2	2	4	2	2	3	2	2	2	2	2	2	35	1	0	2
1	44	1	1	1	1	1	1	1	1	1	1	1	1	1	1	1	1	1	1	1	1	1	1		0	0	1.75
1	42	1	1	1	1	1	1	4	5	4	4	1	1	1	1	1	1	1	1	1	1	1	5		0	0	2
1	23	0	3	2	3	3	3	2	1	1	2	1	4	1	4	4	4	4	4	4	4	4	2	18	2	0	3
0	24	0	3	3	2	2	1	2	5	1	1	1	2	1	1	1	1	3	3	3	3	3	7	18	3	0	2
0	35	1	3	3	3	3	3	1	1	1	1	1	1	1	1	1	1	1	1	1	1	1	1		0	0	1
1	42	1	1	1	1	1	1	1	1	1	1	1	1	1	1	1	1	1	1	1	1	1	1		0	0	2
0	36	1	1	1	1	1	1	1	1	1	1	1	1	1	1	1	1	1	1	1	1	1	2		0	0	1
1	32	1	1	1	1	1	1	4	1	1	1	2	5	5	5	5	5	5	5	5	5	5	1		0	0	2
0	26	1	3	1	3	1	1	2	2	2	2	2	4	4	4	4	2	4	5	4	4	3	1		0	0	1.5
1	42	1	4	2	1	1	1	4	1	1	1	1	1	1	2	1	1	1	1	1	1	1	1		0	0	2
0	40	1	2	1	1	2	2	1	1	1	1	1	3	3	1	2	2	1	1	1	1	1	1		0	0	2
1	34	1	5	1	3	1	3	5	1	1	1	2	5	5	2	3	4	5	5	5	5	5	1	22	2	0	1.5
0	32	1	1	1	1	1	1	1	1	1	1	1	1	1	1	1	1	1	1	1	1	1	1		0	0	1
1	20	0	3	1	1	1	1	1	1	1	1	1	1	1	1	1	1	1	1	1	1	1	1		0	0	1.5
1	36	1	2	1	1	1	2	1	1	1	1	1	1	1	1	1	1	1	2	1	1	1	1	23	1	0	1.5
0	34	1	1	1	1	1	1	1	1	2	1	1	1	1	1	2	1	3	2	1	1	2	1		0	0	1.25
0	31	1	3	1	1	1	1	2	1	1	2	1	4	1	2	3	3	4	4	3	3	3	1		0	0	2.25
1	24	0	4	3	1	1	1	1	1	1	1	1	2	2	2	2	2	1	1	1	1	1	2		0	0	2
0	36	1	3	2	2	2	2	1	1	1	1	1	2	2	2	2	2	2	2	2	2	2	1	20	1	0	2
1	30	1	4	1	1	2	2	4	4	5	5	5	4	4	4	4	4	5	4	4	4	5	1	22	1	0	2.25
0	35	1	1	1	1	1	1	1	1	1	1	1	2	1	1	2	2	3	4	2	4	3	1	22	1	0	2
0	45	1	1	1	1	1	1	4	4	4	4	4	3	3	3	3	3	5	5	5	5	5	1	24	1	0	2
0	24	1	3	2	3	1	1	3	2	1	1	1	3	3	1	1	1	4	4	4	4	4	1	19	2	0	2.25
0	34	1	2	2	2	2	2	1	1	1	1	1	5	5	5	5	5	5	5	5	5	5	1		0	0	1
1	22	0	3	2	1	2	1	2	4	1	1	1	4	3	2	3	3	3	3	3	3	3	1		0	0	1.75
0	43	1	2	2	2	1	2	5	5	3	3	3	4	3	4	4	3	4	4	3	3	4	2		0	0	3
0	24	0	1	1	2	1	1	2	1	1	1	1	3	2	2	2	2	3	2	3	2	2	2		0	0	1
0	27	1	2	1	3	2	1	1	1	1	1	1	1	1	2	2	2	2	2	2	2	2	1		0	0	1.5
0	25	1	3	3	2	2	1	1	1	1	1	1	3	3	3	3	3	4	4	4	4	4	1		0	0	1.75
1	37	1	4	1	1	1	1	2	1	1	1	1	3	3	3	4	3	4	5	5	4	4	1		0	0	2.5
0	19	0	1	1	1	1	1	1	1	1	1	1	1	1	1	1	1	5	5	5	5	5	2		0	0	1
1	28	1	5	1	4	1	5	4	2	3	4	3	4	4	4	4	4	5	5	5	5	5	5	23	1	0	2.5
1	40	1	2	1	2	1	1	1	1	1	1	1	3	2	2	2	2	2	1	2	2	2	1	20	1	0	1.75
1	44	1	1	1	1	1	1	1	1	2	2	2	3	3	3	3	4	4	4	4	3	4	1		0	0	2
1	23	0	5	2	1	2	1	3	1	1	2	1	4	4	3	4	2	4	3	2	4	2	2	20	6	0	1.75
1	23	0	4	3	2	3	2	2	2	1	1	1	3	3	2	3	2	4	5	4	4	4	1	20	2	0	2.5
1	28	0	2	2	1	2	3	5	5	5	5	5	2	2	1	4	1	1	1	1	1	1	1		0	0	1.25
0	39	1	1	1	1	1	1	2	1	1	1	1	1	2	2	1	1	1	5	1	1	1	1		0	0	1
1	45	1	2	1	1	1	1	1	1	1	1	1	1	1	1	1	1	4	2	4	4	4	1		0	0	2
0	24	1	1	2	1	1	2	1	1	1	1	1	1	1	2	1	1	2	2	1	1	2	2		0	0	1.25
0	29	1	3	3	1	1	1	2	1	1	1	1	3	1	1	2	1	4	2	2	2	2	1		0	0	1.5
1	37	1	2	2	2	2	2	2	5	1	1	1	4	1	2	2	1	4	4	4	4	4	2	20	1	0	2
0	36	1	3	1	1	1	1	3	5	5	5	3	2	3	3	3	3	4	4	4	4	4	1		0	0	2
1	24	0	4	3	4	2	2	3	4	3	3	3	4	4	4	4	4	4	4	4	4	4	2	19	3	0	2
1	33	1	3	1	1	1	1	2	2	1	1	1	2	2	1	2	2	2	2	1	2	1	1		0	0	1.5
1	40	1	3	2	1	1	1	1	1	1	1	1	2	2	1	1	1	2	4	2	1	2	1	24	1	0	1.75
0	32	1	1	1	1	1	1	2	2	2	2	2	4	4	4	4	4	4	4	4	4	4	1		0	0	1.25
0	41	1	1	2	2	1	1	1	1	1	1	1	1	1	1	1	1	1	1	1	1	1	2		0	0	1.75
1	40	1	2	1	1	1	1	1	1	1	1	1	1	1	1	1	1	1	1	1	1	1	1		0	0	3
0	35	1	1	1	1	1	1	1	1	1	1	1	2	2	2	2	2	4	4	4	4	4	1		0	0	1
1	37	1	1	1	1	1	1	1	1	1	1	1	1	1	1	1	1	1	1	1	1	1	4		0	0	1.25
0	29	1	1	1	1	1	1	1	2	1	1	1	3	2	1	2	2	2	3	2	2	2	1		0	0	1.25
1	30	1	5	3	2	2	3	4	2	1	2	2	5	5	4	4	4	5	5	4	5	4	1	22	2	0	1.5
0	34	1	1	1	1	1	1	1	1	1	1	1	1	1	1	1	1	1	1	1	1	1	1		0	0	1
0	30	1	2	1	2	1	1	1	1	1	1	1	1	5	1	1	1	1	1	2	2	2	1		0	0	2
0	45	1	1	1	1	1	1	1	1	1	1	1	1	1	1	1	1	1	2	1	1	1	1		0	0	1.25
1	35	1	1	1	1	1	1	1	1	1	1	1	1	1	1	1	1	1	1	1	1	1	1	20	1	0	1
1	29	1	3	1	4	1	1	4	1	2	1	1	2	2	2	2	2	2	2	2	2	2	1	23	1	0	2
1	44	1	3	3	2	2	2	1	3	1	1	1	3	3	3	3	3	3	3	3	3	3	5		0	0	4
1	31	1	1	1	1	1	1	2	3	2	2	2	2	2	2	2	2	4	4	4	4	4	2		0	0	2.75
0	27	1	1	1	1	1	1	1	1	1	1	1	1	1	1	1	1	1	1	1	1	1	1		0	0	1
1	29	1	2	2	3	1	1	1	1	1	1	1	1	1	1	1	1	1	1	1	1	1	1		0	0	2.25
0	36	1	1	1	2	1	1	1	1	1	1	1	1	1	1	1	1	2	2	2	2	2	1		0	0	1.75
0	18	0	1	1	1	1	1	1	1	1	1	1	1	1	1	1	1	1	1	1	1	1	1		0	0	1
0	26	1	2	2	2	1	2	4	4	2	2	2	3	3	3	3	3	4	4	4	4	4	2		0	0	2
0	33	1	1	1	1	1	1	1	1	1	1	1	1	1	1	1	1	1	1	1	1	1	1		0	0	1
0	30	1	4	1	2	1	1	1	1	1	1	1	1	1	1	1	1	1	1	1	1	1	1		0	0	1.25
0	27	1	3	1	4	1	4	2	4	2	2	2	4	2	4	2	2	5	4	5	4	2	1	20	1	0	1.75
1	24	1	3	3	3	3	3	3	3	3	3	3	3	3	1	1	1	1	1	1	1	1	1		0	0	1.5
1	25	0	2	2	3	3	2	4	4	4	4	3	3	3	3	3	3	3	3	3	3	3	1		0	0	1.75
0	24	1	2	2	1	1	2	5	5	1	1	1	1	1	1	1	1	5	1	5	5	1	7	21	1	0	2
0	33	1	5	5	4	5	2	2	2	2	2	2	4	4	3	4	2	4	4	3	4	3	2		0	0	2
1	33	1	4	1	1	4	1	2	2	2	2	2	4	4	4	4	4	4	4	4	4	4	5		0	0	2.75
1	45	1	2	2	2	2	3	2	4	2	2	2	3	3	3	3	3	4	4	4	4	4	1	24	1	0	2
0	45	1	2	1	1	1	1	2	1	1	1	1	2	2	2	2	2	3	3	3	3	3	1		0	0	2
0	32	1	1	1	1	1	1	1	1	1	1	1	1	1	1	1	1	1	1	1	1	1	1		0	0	1
1	38	1	1	2	3	1	1	1	1	3	1	1	2	2	3	2	2	2	2	3	2	2	2		0	0	2.5
1	38	1	2	1	1	1	1	2	1	1	1	1	2	1	2	2	1	2	2	1	2	1	1		0	0	1.5
1	26	0	5	1	1	1	1	5	5	2	2	2	5	2	2	5	2	4	4	4	4	4	1	20	1	0	1.75
1	37	1	1	1	1	1	1	1	1	1	1	1	1	1	1	1	1	1	1	1	1	1	1		0	0	3
1	29	1	2	1	2	2	2	3	1	2	2	2	4	3	2	4	4	4	4	4	4	4	4	20	1	1	1
1	20	0	4	2	2	2	2	3	5	5	5	5	3	3	3	2	2	4	4	4	4	4	1	19	2	0	2
0	28	1	2	1	1	2	1	1	1	1	1	1	1	1	1	1	1	1	1	1	1	1	1		0	0	1.5
1	31	1	2	2	1	2	2	2	1	1	2	1	3	2	2	2	2	4	2	2	2	2	1		0	0	2.5
1	44	1	2	1	1	1	1	2	2	4	2	2	3	2	4	2	2	4	4	5	4	4	1	27	1	0	1.75
1	29	1	1	1	1	1	1	1	1	1	1	1	1	5	1	1	1	3	3	4	4	4	1		0	0	2.25
1	32	1	2	1	1	1	1	2	1	1	1	1	4	2	2	1	2	4	4	4	2	4	1	20	1	0	2.5
1	45	1	1	1	1	1	1	1	1	1	1	1	1	1	1	1	1	2	2	2	2	2	1		0	0	1.25
1	36	0	3	2	1	2	2	3	2	1	2	2	4	3	1	2	2	4	4	2	4	4	2	20	4	0	2.5
0	29	1	1	1	1	1	1	1	1	2	1	1	2	2	2	2	2	2	2	2	2	2	2	25	1	0	1.5
1	32	1	4	4	4	4	4	4	4	2	2	4	4	4	3	2	4	4	4	4	4	4	1	26	1	0	1.5
0	30	1	1	1	1	1	1	1	1	1	1	1	1	1	1	1	1	1	1	1	1	1	1	24	1	0	2
0	33	1	1	2	1	1	1	1	1	1	1	1	1	1	1	1	1	1	1	1	1	1	1	29	1	0	3
1	40	1	3	2	3	2	3	1	1	1	1	1	3	3	3	3	3	3	1	3	3	3	1		0	0	2.5
1	38	1	3	2	2	2	3	4	4	4	3	4	3	3	4	4	3	4	4	4	4	4	1		0	0	3.5
0	39	1	3	3	3	2	3	4	4	3	3	3	2	3	3	3	3	3	3	3	2	3	1		0	0	2.75
0	35	1	2	2	3	2	3	3	4	3	4	1	2	2	1	3	1	4	4	5	4	4	1	20	1	0	1.75
0	38	1	2	2	5	1	1	2	1	1	1	1	2	1	1	1	1	4	4	1	2	1	7	27	1	0	1.5
0	29	1	1	1	1	1	1	1	1	1	1	1	1	1	1	1	1	1	1	1	1	1	1		0	0	1
1	29	1	1	1	1	1	1	1	1	1	1	1	1	1	1	1	1	1	1	1	1	1	1		0	0	1.25
1	35	1	1	2	1	1	1	2	1	2	2	2	3	3	3	3	3	1	2	1	1	1	1		0	0	2
0	36	1	2	1	1	1	1	4	3	1	2	2	4	3	1	2	1	3	1	1	3	1	1		0	0	1.25
0	26	1	4	1	1	1	1	1	1	1	1	2	2	2	2	1	1	4	2	2	2	2	7	24	1	0	2
0	26	1	1	1	1	1	1	2	2	2	2	2	2	2	2	2	2	2	2	2	2	2	1		0	0	2
0	30	1	3	1	1	1	1	1	1	1	1	1	2	2	2	2	2	2	2	2	2	2	1		0	0	1.5
1	45	1	4	1	1	3	3	3	2	3	3	3	2	2	2	2	2	3	4	3	3	3	1		0	0	2
1	37	1	1	1	1	1	1	1	1	1	1	1	1	1	1	1	1	1	1	1	1	1	1	22	1	0	1.5
1	26	1	2	1	1	1	1	1	1	1	1	1	1	1	1	1	1	1	1	1	1	1	1	23	1	0	1.25
0	36	1	4	2	1	1	1	4	2	2	2	2	2	2	2	2	2	4	2	4	4	4	1	19	2	0	2.75
1	44	1	2	1	2	1	1	1	4	1	1	1	1	1	3	1	1	1	3	1	1	1	1		0	0	1.75
1	29	1	3	2	4	4	4	3	3	3	3	2	3	2	2	3	2	4	4	3	3	4	1		0	0	3
1	31	1	1	1	1	1	5	1	1	1	1	1	1	1	1	1	1	1	1	1	1	1	1	18	10	0	1
1	45	1	2	2	2	2	1	1	1	1	1	1	1	1	1	1	1	1	1	1	1	1	1	22	1	0	2
1	34	1	4	3	3	4	3	2	2	2	2	2	4	2	4	4	4	4	4	4	4	4	1	20	1	0	3.25
0	42	1	1	2	1	1	1	1	1	1	1	1	1	1	1	1	1	1	1	1	1	1	1		0	0	2
1	20	0	1	5	1	2	2	2	2	2	2	3	4	2	4	4	2	5	4	4	4	5	3	18	2	0	3
0	30	1	1	1	1	1	1	1	1	1	1	1	1	1	1	1	1	5	5	5	5	5	1		0	0	1
1	41	1	1	1	1	1	1	2	1	1	1	1	5	5	5	5	5	4	5	5	4	5	1		0	0	2
0	25	1	1	1	1	1	1	1	1	1	1	1	1	1	1	1	1	3	3	3	3	3	1		0	0	1.5
1	24	1	1	1	1	1	2	1	1	1	1	1	1	1	1	1	1	3	2	1	4	2	1		0	0	1.75
0	22	1	1	1	3	3	1	3	4	3	2	4	3	5	5	2	2	1	5	1	1	1	1		0	1	3.5
0	29	1	3	1	1	1	1	1	1	1	1	1	1	5	1	1	1	2	2	2	2	2	1		0	0	1.5
0	23	1	1	1	1	1	1	1	1	1	1	1	1	1	1	1	1	1	1	1	1	1	1		0	0	1
0	33	1	1	1	1	1	1	1	1	1	1	1	2	2	2	2	2	2	2	2	2	2	1		0	0	1.25
0	45	1	1	1	1	1	1	4	2	2	2	2	3	2	2	3	3	2	3	2	3	2	1	20	1	0	3
0	31	1	1	1	1	1	1	1	1	1	1	1	1	1	1	1	1	3	2	1	1	1	1		0	0	1
1	45	1	3	1	3	1	1	2	3	1	1	1	1	1	1	1	1	1	1	1	1	1	1	22	1	1	1.25
1	38	1	3	1	1	1	3	2	1	1	1	1	4	4	2	2	4	5	4	3	4	4	1	22	1	0	2
1	34	1	2	2	2	2	2	2	1	2	2	2	2	2	2	2	2	1	1	1	1	1	5	22	1	1	2.25
0	33	1	3	1	1	2	1	1	1	1	1	1	1	1	1	1	1	1	2	2	2	2	2	23	1	0	2.25
1	37	1	4	3	1	2	3	4	4	1	2	2	4	4	2	3	2	5	4	2	3	2	1	21	7	0	3.5
0	32	1	1	1	1	1	1	1	1	1	1	1	1	1	1	1	1	4	4	4	4	2	1	24	1	0	1.25
1	23	0	1	1	1	1	1	1	1	1	1	1	1	1	1	1	1	4	4	4	4	4	1		0	0	3.25
1	33	1	3	3	1	3	3	4	4	2	2	2	4	4	4	4	4	1	1	1	1	1	2		0	0	2
1	37	1	4	2	4	4	4	5	5	2	2	2	4	4	2	2	2	5	5	5	5	5	1		0	0	2
1	45	1	1	1	1	1	1	1	1	1	1	1	2	2	2	2	2	2	2	2	2	2	1		0	0	1.75
1	30	1	1	1	1	1	1	1	1	1	1	1	1	1	1	1	1	1	1	1	1	1	1		0	0	1.75
0	28	1	2	1	3	1	1	2	4	2	1	1	3	4	2	2	1	4	4	3	3	2	1	22	1	0	1
1	37	1	3	3	2	3	2	2	3	1	2	1	3	2	3	2	3	3	2	3	2	2	1		0	0	3
0	37	1	1	1	1	1	1	1	1	1	1	1	2	5	2	2	1	2	2	2	1	1	1		0	0	1.75
0	23	1	2	1	2	1	1	1	1	1	1	1	1	1	1	1	1	5	5	3	4	4	1	21	1	0	1
1	33	1	2	3	1	1	3	2	2	1	1	2	4	4	2	2	2	4	4	4	4	4	1	19	1	0	2.75
0	29	1	1	1	3	1	1	1	1	1	1	1	1	1	1	1	1	1	1	1	1	1	1		0	0	1.25
1	41	1	2	1	1	1	1	1	1	1	1	1	2	4	2	1	2	4	5	2	3	2	1	24	1	0	1
1	21	0	5	4	5	3	2	2	2	2	3	2	2	2	2	3	3	2	3	2	3	2	5	18	8	0	2.75
0	21	0	3	3	1	1	1	3	3	1	1	1	3	3	1	1	1	3	3	1	1	1	2		0	0	1
0	43	1	4	1	2	1	3	2	2	2	2	3	3	2	2	2	2	2	1	2	2	2	1		0	0	1.25
1	44	1	2	1	2	1	2	1	1	2	1	2	5	4	4	4	4	1	1	1	1	1	1	24	1	0	2.75
1	38	1	2	2	2	2	1	1	1	1	1	1	1	1	1	1	1	1	1	1	1	1	1		0	0	1.5
0	40	0	3	1	2	2	1	1	2	1	1	2	4	2	1	2	3	3	2	2	3	2	1		0	0	1.25
0	31	1	1	1	1	1	1	1	1	1	1	1	1	1	1	1	1	1	1	1	1	1	1	24	1	0	1
1	31	1	2	4	1	2	2	4	1	2	4	2	4	4	2	4	2	4	4	4	4	4	1	20	4	0	2.5
1	36	1	3	1	1	1	1	2	2	1	2	2	5	5	1	4	4	4	4	2	4	2	1	20	1	0	1.75
1	33	1	2	2	3	2	1	2	1	1	2	1	4	4	4	4	4	4	4	4	4	4	1	20	1	0	2
0	45	1	2	2	2	2	2	5	5	4	5	4	4	4	4	4	5	3	3	3	3	3	1		0	0	2.25
0	24	1	2	2	2	2	2	2	2	2	2	2	1	1	1	1	1	4	4	4	4	4	5		0	0	2
1	35	1	4	4	2	3	4	2	1	2	2	2	5	3	3	3	3	5	5	4	4	4	1	23	5	0	3.25
0	27	1	3	1	2	2	1	2	1	1	2	2	3	3	2	3	3	4	4	4	4	4	2	20	1	0	2.25
0	36	1	1	1	1	1	1	1	1	1	1	1	1	1	1	1	1	1	1	1	1	1	1		0	0	1.75
0	28	1	1	1	1	1	1	1	1	1	1	1	1	1	1	1	1	2	2	2	2	2	1		0	0	1.5
1	18	0	4	3	3	3	3	1	1	1	1	1	3	3	3	3	3	5	5	5	5	5	3		0	0	3.25
1	45	1	2	2	2	2	2	1	4	2	2	2	3	3	3	3	3	1	1	1	1	1	1		0	0	2.5
1	40	1	2	2	1	2	1	2	2	1	2	2	4	3	2	3	3	4	4	2	4	4	1	25	1	0	2
0	31	1	1	5	4	1	1	1	1	1	1	1	2	2	2	2	2	3	3	2	2	2	1		0	0	1.25
1	22	0	4	2	1	4	3	1	1	1	1	1	1	1	1	1	1	1	1	1	1	1	2		0	0	2.75
0	18	0	1	1	2	1	1	2	1	2	1	1	1	1	1	1	1	4	4	1	2	2	2		0	0	1
1	27	1	3	3	3	3	3	2	2	2	2	2	2	2	2	2	2	3	3	3	3	3	7	18	5	0	4
0	32	1	2	1	4	2	1	1	1	1	1	1	1	1	2	1	1	1	1	1	1	1	1		0	0	1.25
1	25	0	4	2	3	1	4	2	2	2	2	2	4	4	4	4	4	5	5	5	5	5	2	18	5	0	2.5
1	27	0	2	1	2	2	1	2	2	2	1	2	4	3	4	3	2	4	4	3	2	2	6		0	0	2
1	44	1	1	1	3	2	2	1	1	1	1	1	3	3	2	2	2	3	4	3	4	4	1		0	0	2.25
0	44	1	1	1	1	1	1	1	1	1	1	1	1	1	1	1	1	2	2	2	2	2	1		0	0	1.25
0	33	1	1	1	1	1	1	1	1	1	1	1	3	3	3	3	3	4	4	4	4	4	1		0	0	1.75
0	35	1	1	1	1	1	1	1	1	1	1	1	1	1	1	1	1	2	2	2	2	2	1	21	1	0	1.25
1	24	0	2	2	4	3	3	2	1	2	2	2	3	1	3	3	3	2	3	2	2	2	2	22	1	0	2
1	44	1	3	1	1	1	1	3	2	1	2	2	4	2	3	3	3	3	3	3	3	3	1		0	0	2.5
1	25	0	1	3	1	1	3	2	2	1	1	1	2	2	2	1	1	3	4	4	4	2	2	24	1	0	1.5
1	43	1	3	3	3	3	3	3	3	3	3	3	3	3	3	3	3	3	3	3	3	3	1	25	1	0	2
0	38	1	1	1	2	1	1	2	1	1	1	1	4	4	1	4	4	4	4	1	4	2	1		0	0	1.5
1	32	1	5	1	1	4	1	5	1	1	1	1	1	1	1	1	1	1	1	1	1	1	6	25	2	1	2.5
1	39	1	1	1	4	1	1	3	2	3	2	3	3	1	4	2	2	3	4	3	3	3	1	36	1	0	1.75
0	26	1	1	1	1	1	1	1	1	1	1	1	1	1	1	1	1	1	1	1	1	1	6		0	0	1
0	37	1	2	1	1	1	1	1	1	1	1	1	1	1	1	1	1	1	1	1	1	1	1		0	0	1.25
0	42	1	2	3	1	2	1	1	1	1	1	1	1	1	1	1	1	1	1	1	1	1	1		0	0	1
1	41	1	2	2	2	2	1	3	2	2	2	2	2	2	2	2	2	2	2	2	2	2	1	26	1	0	2.5
0	35	1	2	1	2	1	1	1	1	1	1	1	2	1	2	2	1	3	3	3	3	2	1	26	1	0	1.25
0	33	1	1	4	1	1	1	1	1	1	1	1	1	1	1	1	1	1	1	1	1	1	1		0	0	1
0	19	0	1	1	1	1	1	2	1	1	2	1	1	1	1	1	1	1	1	1	1	1	1		0	0	1
1	28	1	4	1	2	2	2	5	1	1	1	1	2	1	1	2	1	4	1	1	1	1	1		0	0	2.5
0	43	1	4	1	1	1	1	3	1	1	1	1	1	1	1	1	1	4	2	1	3	2	1		0	0	1.75
0	42	1	3	3	3	3	3	3	3	3	3	3	3	3	4	2	4	2	3	3	4	3	1	20	1	0	2.75
1	21	0	2	2	1	1	1	3	3	3	3	3	3	3	3	3	3	3	3	3	3	3	2	20	1	0	3
0	33	1	2	1	1	1	1	1	1	1	1	1	1	1	1	1	1	2	2	2	2	2	3		0	0	1.5
1	28	0	2	3	1	1	1	1	1	1	1	1	1	1	1	1	1	4	1	4	4	4	2	23	3	0	2
0	27	1	2	1	2	1	1	5	5	5	4	5	4	4	4	4	4	4	4	4	4	4	1		0	0	1
0	27	1	1	1	1	1	1	2	1	1	1	1	1	1	1	1	1	2	4	2	2	2	2		0	0	1.75
1	35	1	2	1	2	2	2	1	1	1	1	1	1	1	1	1	1	1	1	1	1	1	1		0	0	1
1	31	1	4	2	2	2	1	2	2	2	2	2	2	2	2	2	2	3	3	3	3	3	1	24	1	0	2
0	37	1	1	2	1	1	1	1	1	2	1	2	2	1	1	2	1	1	1	1	1	1	2		0	0	1
1	31	0	3	1	1	3	2	3	5	1	3	3	5	4	1	4	2	5	5	5	5	5	2	20	2	0	2.5
0	39	1	1	1	1	1	1	1	1	1	1	1	3	3	2	2	2	5	5	5	5	5	1		0	0	1
1	23	0	3	3	2	2	3	3	3	3	3	3	3	3	3	3	3	2	2	2	2	2	1	18	2	1	3
0	28	1	2	1	1	1	1	1	1	1	1	1	1	1	1	1	1	1	1	1	1	1	1		0	0	1.25
1	18	0	3	3	3	3	3	3	3	3	3	3	3	3	3	3	3	3	3	3	3	3	2		0	0	3
0	33	1	2	2	5	2	2	2	1	2	2	2	3	3	4	3	4	4	4	4	4	4	2	19	2	0	2
0	34	0	1	1	1	1	1	4	4	5	5	5	5	5	5	5	5	5	5	5	5	5	1	21	1	0	1.75
1	23	0	4	1	1	2	3	2	1	1	2	2	4	3	3	4	3	4	4	4	4	4	5	20	2	0	2.75
1	41	1	3	1	1	1	1	1	1	1	1	1	1	1	1	1	1	1	1	1	1	1	6		0	0	1.75
1	24	1	1	1	1	1	1	5	1	1	1	1	3	2	1	1	1	3	1	1	1	1	1	22	1	0	3
0	29	1	1	1	1	1	1	1	1	1	1	1	1	1	1	1	1	1	1	1	1	1	1		0	0	1.25
1	28	1	2	2	2	2	1	1	1	1	1	1	1	1	1	1	1	1	1	1	1	1	1		0	0	1.25
0	24	1	4	1	2	2	2	2	1	1	1	1	1	1	1	1	1	1	1	1	1	1	5	19	1	0	2
0	22	0	3	3	1	1	1	4	1	1	1	1	1	1	1	1	1	1	1	1	1	1	2		0	0	1.25
0	26	1	4	1	1	1	1	1	1	1	1	1	1	1	1	1	1	1	1	1	1	1	4		0	0	1.25
1	18	0	2	1	3	1	1	1	1	1	1	2	3	3	1	3	2	4	4	4	4	4	1		0	0	1.75
1	19	0	5	5	5	5	5	5	1	1	1	1	5	5	5	5	5	5	5	5	5	5	1	16	3	0	1.75
1	35	1	3	2	1	2	1	1	1	1	1	1	1	1	1	1	1	1	1	1	1	1	1	25	1	0	1
1	45	1	3	1	3	3	3	1	1	1	1	1	2	2	2	2	2	2	2	2	2	2	2		0	0	2.5
1	25	1	1	1	1	1	1	1	1	1	1	1	1	1	1	1	1	1	1	1	1	1	1		0	0	1.25
0	20	1	2	1	1	1	1	1	1	1	1	1	1	4	1	1	1	4	1	1	1	1	1	19	1	0	2.25
0	23	1	1	1	1	1	1	2	1	1	1	1	2	2	2	2	2	4	4	4	4	4	2	23	1	0	1.75
1	22	0	3	1	3	1	3	1	2	2	1	2	4	4	3	4	4	4	4	3	4	3	5		0	0	2.75
0	30	0	4	4	3	4	2	1	1	1	1	1	1	1	1	1	1	1	1	1	1	1	2		0	0	1.5
0	41	1	1	1	2	1	1	2	2	2	2	2	2	2	2	2	2	2	2	2	2	2	1		0	0	1
0	30	1	1	1	1	1	1	1	1	1	1	1	1	1	1	1	1	1	1	1	1	1	1		0	0	1.5
1	19	0	4	5	1	2	2	2	5	1	1	1	5	5	1	4	4	5	5	5	5	5	2		0	0	2
0	23	0	2	2	3	2	1	1	2	2	1	1	2	2	2	2	2	2	2	2	2	2	3		0	0	1.75
0	28	0	3	3	1	2	1	2	1	2	1	1	4	2	2	2	4	3	3	3	3	3	2		0	0	1.5
1	31	1	3	5	2	2	2	1	1	1	1	1	1	1	1	1	1	1	1	1	1	1	1		0	0	2
1	22	0	3	1	1	1	1	2	2	3	3	3	3	3	2	2	2	3	3	2	2	2	2		0	0	1.75
1	19	0	3	3	1	1	1	1	1	1	1	1	1	1	1	1	1	1	1	1	1	1	5		0	0	1.25
1	35	1	1	1	1	1	1	1	1	1	1	1	2	2	2	2	2	4	4	4	4	4	1		0	0	1.5
0	19	0	3	1	4	1	1	1	1	1	1	1	2	2	2	1	2	4	4	4	4	4	1		0	0	1.5
0	21	0	4	2	1	1	1	1	1	1	1	1	2	2	2	2	1	3	2	3	3	3	1		0	0	1
1	39	1	1	1	5	4	5	2	5	2	2	2	2	2	1	1	1	1	2	1	1	1	5		0	0	2.5
1	33	1	4	2	1	3	2	4	1	1	2	1	5	4	2	4	4	4	4	2	3	5	1		0	0	2.75
0	37	1	1	1	1	1	1	1	1	1	1	1	1	1	1	1	1	1	1	1	1	1	1		0	0	1.75
0	24	1	2	1	2	2	2	1	1	1	1	1	1	2	1	1	1	2	2	3	2	3	1	22	1	0	3
1	18	0	2	1	2	1	2	1	1	1	1	1	3	3	3	3	3	4	4	4	4	4	1		0	0	1.5
0	40	1	1	1	1	1	1	1	1	1	1	1	4	4	4	4	4	4	4	4	4	4	1	25	1	0	1
1	44	1	3	2	2	2	2	2	2	2	2	2	2	2	2	2	2	2	3	2	2	2	1		0	0	1.5
0	40	1	1	1	1	1	1	1	1	1	1	1	2	1	1	1	1	2	2	1	1	1	1		0	0	1
1	25	0	1	1	1	1	1	1	1	1	1	1	1	1	1	1	1	2	2	2	2	2	1		0	0	1.25
1	37	1	1	1	1	1	1	1	1	1	1	1	1	1	1	1	1	1	1	1	1	1	1		0	0	1.75
1	36	1	2	1	3	4	1	4	1	1	2	1	5	4	2	4	4	5	5	4	5	4	4		0	0	2
0	45	1	1	1	1	1	1	1	5	1	1	1	4	4	2	2	2	5	5	4	5	4	1		0	0	1
1	34	1	3	1	1	1	1	1	1	1	1	1	1	1	1	1	1	1	2	1	2	1	1	25	1	0	1.25
0	38	1	2	2	1	1	1	1	1	1	1	1	2	2	2	1	1	2	2	2	2	2	1		0	0	1.25
1	38	1	3	3	1	1	1	1	1	1	1	1	1	1	1	1	1	1	1	1	1	1	1		0	0	2.75
0	42	1	2	1	2	1	1	1	1	1	1	1	3	3	2	3	2	1	1	1	1	1	1		0	0	1.5
0	43	0	4	1	3	1	1	2	4	4	5	4	4	4	2	2	2	5	5	2	3	5	1		0	0	1.5
0	35	1	2	1	1	1	1	1	1	1	1	1	2	1	2	1	1	2	2	2	1	1	1	21	1	0	1.75
0	23	0	2	5	1	1	1	1	1	1	1	1	1	1	1	1	1	1	1	1	1	1	1	22	1	0	1.25
1	35	1	4	1	1	1	1	2	1	1	1	1	1	1	1	1	1	5	5	5	5	5	1	22	1	0	2.25
1	45	1	1	1	1	1	1	5	5	1	1	1	1	1	1	1	1	1	1	1	1	1	1		0	0	1
1	37	1	1	1	1	1	1	1	1	1	1	1	1	1	1	1	1	1	1	1	1	1	1		0	0	1
1	26	0	1	2	2	5	2	2	1	1	2	2	4	4	4	4	4	5	5	5	5	5	3	23	5	0	1.5
0	19	0	3	1	1	1	1	1	1	1	1	1	1	1	1	1	1	1	1	1	1	1	1		0	0	1
1	19	0	4	3	1	2	3	3	2	4	2	2	4	4	4	3	4	5	4	4	4	5	1	18	2	0	3
0	38	1	3	1	1	1	1	1	1	1	1	1	1	1	1	1	1	1	1	1	1	1	1		0	0	2.75
1	28	1	3	1	1	1	2	4	1	1	1	2	4	2	2	2	2	4	4	2	2	2	1	22	1	0	2.5
0	28	1	2	1	4	1	1	2	1	2	1	1	1	1	2	2	2	5	5	5	5	5	2	23	1	0	2
1	28	0	3	2	3	2	2	4	4	2	2	2	4	4	2	2	2	5	4	4	4	4	2	21	3	0	2.75
1	23	0	4	1	3	1	1	2	1	1	1	2	4	2	3	3	3	4	4	4	4	4	4	19	3	0	2.5
0	25	0	3	1	3	1	1	2	1	2	1	1	2	2	2	1	1	4	4	4	4	4	2	22	1	0	1.75
0	36	1	1	1	1	1	1	1	1	1	1	1	1	1	1	1	1	2	2	2	2	2	1		0	0	1
1	21	0	3	3	3	2	1	3	3	2	2	1	3	4	3	2	2	4	4	3	4	2	2	16	1	0	2
1	24	0	5	5	5	5	5	1	1	1	1	1	1	1	1	1	1	1	1	1	1	1	1		0	0	1
0	19	0	1	1	2	1	1	2	2	2	2	2	4	4	4	4	4	4	4	4	4	4	2		0	0	2
0	26	1	3	1	3	1	1	3	1	3	1	1	4	3	3	3	2	4	4	4	4	4	1	24	1	0	1.25
0	22	1	3	1	1	1	1	2	1	1	2	1	1	1	1	1	1	2	1	3	3	3	1	22	1	0	3
1	25	1	5	5	4	5	1	1	1	1	1	1	2	2	2	2	1	4	4	4	4	4	1	16	1	0	1.75
0	35	1	2	1	1	1	1	1	2	1	1	1	2	2	1	1	1	3	3	3	3	3	1	25	1	0	1.25
1	31	1	2	2	2	2	2	4	1	1	1	2	4	4	2	2	1	4	4	4	4	4	1	25	2	0	1.75
0	40	1	2	1	1	1	1	1	1	1	1	1	2	2	2	2	2	2	1	2	2	2	1		0	0	1
1	42	1	1	1	1	1	1	1	1	1	1	1	1	1	1	1	1	2	2	2	2	2	1		0	0	2.25
1	19	0	2	4	3	2	1	1	1	2	1	2	3	4	2	3	3	2	3	3	3	3	2	18	2	0	2
0	30	1	1	1	1	1	1	1	3	1	2	2	2	3	2	2	2	3	2	3	3	3	5	20	1	0	2.25
1	32	1	2	1	1	1	1	1	1	1	1	1	1	1	1	1	1	1	1	1	1	1	1	23	1	0	1
1	41	1	4	2	3	1	2	3	2	2	2	2	4	4	4	4	3	4	4	4	4	4	1		0	0	2
1	31	1	3	3	3	4	4	3	3	3	2	2	2	3	3	3	4	4	4	4	3	4	6		0	0	2.5
1	26	1	4	4	4	4	5	2	2	2	2	2	4	4	4	4	4	5	5	5	5	5	3	18	5	0	4
1	33	1	1	1	5	1	1	4	1	1	1	1	1	1	1	1	1	1	1	1	1	1	1		0	0	2
1	18	0	3	3	3	2	3	1	1	1	1	1	1	1	1	1	1	5	5	5	5	5	7	18	2	0	2
1	43	1	2	1	1	2	2	1	1	1	1	1	1	1	1	1	1	1	1	1	1	1	1		0	0	1.25
0	32	1	1	1	1	1	1	1	1	1	1	1	1	1	1	1	1	1	1	1	1	1	1	24	1	0	1.25
1	19	0	4	3	1	2	1	4	1	1	1	1	4	2	1	2	1	5	5	5	5	5	2	18	1	0	2.5
1	39	1	1	1	1	1	1	1	1	1	1	1	1	1	1	1	1	1	1	1	1	1	1		0	0	2
0	23	1	1	1	2	1	1	2	2	1	2	2	2	2	2	2	2	3	3	3	3	3	1	23	1	0	1.75
1	23	0	1	1	1	1	1	5	5	5	5	5	4	5	2	5	5	5	5	5	5	5	4		0	0	2
0	28	1	1	1	1	1	1	1	1	1	1	1	1	1	1	1	1	1	1	1	1	1	1		0	0	1
0	32	1	1	1	1	1	1	1	1	1	1	1	1	1	1	1	1	2	2	2	2	2	1		0	0	1
0	20	0	1	1	3	1	1	1	1	1	1	1	3	3	2	3	3	4	4	4	4	4	2		0	0	1
1	35	1	4	5	5	5	5	3	1	1	2	1	5	1	2	3	3	3	3	3	3	3	1		0	0	1.25
1	31	1	4	3	4	2	2	3	3	2	2	1	4	4	2	4	4	5	5	4	4	4	1	22	4	0	2.5
0	25	0	3	1	4	1	2	2	1	2	1	1	3	3	2	1	1	4	4	3	2	1	3	24	1	0	2
0	26	1	1	3	2	1	1	1	1	1	1	1	2	2	2	2	2	3	3	3	3	3	1	22	1	0	1.25
0	23	0	2	1	1	1	2	1	1	1	1	1	2	2	1	1	1	3	4	3	3	1	2		0	0	1.5
1	32	0	3	3	3	3	2	2	2	4	4	1	3	2	1	3	1	1	4	1	1	1	7		0	0	4
0	36	1	1	1	1	1	1	2	2	2	2	2	3	3	3	3	3	4	4	4	4	4	1	20	1	0	2
0	27	1	4	1	3	1	3	1	1	1	1	1	4	4	4	4	4	4	4	4	4	4	1	23	1	0	2
0	40	1	4	3	2	1	1	2	2	2	2	2	3	3	2	2	2	2	3	2	2	2	5		0	0	2
0	40	1	1	1	1	1	1	1	1	1	1	1	1	1	1	1	1	1	1	1	1	1	1		0	0	1
0	39	1	2	1	1	1	1	1	1	1	1	1	1	1	1	1	1	1	1	1	1	1	1		0	0	1
1	40	1	1	1	1	1	1	1	1	1	1	3	2	3	3	2	3	5	1	5	5	2	1		0	0	3
1	26	1	4	1	1	1	1	4	4	1	2	2	4	4	3	4	4	5	5	4	4	4	2	22	3	0	2
0	24	0	3	2	1	1	1	3	1	1	1	1	3	3	2	2	2	5	5	4	4	4	6	22	1	0	2.25
0	23	0	3	5	1	3	1	1	1	1	1	1	2	2	2	2	2	2	2	2	2	2	2		0	0	2
0	23	0	2	2	1	1	1	3	3	3	3	3	3	3	3	3	3	3	3	3	3	3	2		0	0	1.25
1	29	0	2	1	3	2	1	1	1	1	1	1	1	1	1	1	1	1	1	1	1	1	2	23	3	0	2
1	28	1	2	1	3	1	1	2	1	1	1	1	4	1	3	4	4	4	4	4	4	4	1	27	1	0	1.75
1	34	1	3	1	1	1	1	4	2	2	2	2	2	2	2	2	2	2	2	2	2	2	1	25	3	0	1.75
1	37	1	2	1	1	1	1	2	1	1	1	1	1	1	1	1	2	1	1	1	1	1	1		0	0	1.75
0	29	1	4	1	3	1	1	2	4	2	5	5	4	4	4	2	2	1	4	2	2	2	1	24	1	0	1.5
0	30	1	2	1	1	2	1	4	4	5	5	5	4	4	1	2	1	4	4	2	2	2	1	20	1	0	1.5
0	24	1	4	1	4	1	1	1	1	1	1	1	1	1	1	1	1	5	5	5	5	5	1	22	2	0	1
1	18	0	3	1	2	3	1	1	1	1	1	1	5	5	5	5	5	5	5	5	5	5	2		0	0	2
0	33	1	2	1	3	1	1	2	1	2	1	1	2	2	2	1	2	3	2	2	2	3	1	23	1	0	1.75
0	42	1	2	2	2	2	1	1	3	1	1	1	2	2	2	2	2	2	2	2	2	2	1		0	0	2.25
1	40	1	2	2	1	2	1	2	1	1	1	1	3	2	2	3	2	4	4	2	4	2	1	24	1	0	2.5
1	28	1	4	1	4	1	1	1	1	1	1	1	2	2	2	2	1	2	2	2	2	2	2	20	1	0	1.25
0	26	1	2	1	1	1	1	2	2	1	1	2	3	3	2	2	2	4	3	4	4	3	1	22	1	0	1.25
1	35	1	2	1	1	2	1	2	2	1	2	2	3	2	2	4	4	4	4	2	4	4	1		0	0	2
0	35	1	1	1	2	1	2	1	2	1	1	1	1	1	1	1	1	1	1	1	1	1	1		0	0	1.5
0	39	1	1	1	1	1	1	1	1	1	1	1	1	1	1	1	1	1	1	1	1	1	2		0	0	1.25
1	42	1	1	1	2	1	1	2	2	2	1	2	3	3	1	3	2	2	1	2	2	2	1		0	0	1.25
0	31	1	3	1	1	1	1	2	1	1	1	1	3	2	1	2	2	5	2	3	4	3	1		0	0	1
0	42	1	2	3	3	3	2	3	1	1	2	1	4	1	1	2	1	1	1	2	2	1	1		0	0	1.25
1	39	1	1	1	1	1	1	1	1	1	1	1	1	1	1	1	1	1	1	1	1	1	1	23	1	0	2
1	29	1	4	1	1	1	1	2	1	1	1	1	2	2	1	2	1	2	2	2	2	1	1	20	1	0	2.25
1	36	1	2	1	1	1	1	4	4	2	2	2	4	2	2	2	2	4	3	4	4	4	1	25	1	0	2
0	38	1	4	1	1	1	1	3	1	1	1	1	4	2	3	3	3	4	1	2	2	2	1	18	1	0	1.75
1	41	1	4	2	1	1	2	4	4	5	5	4	4	2	4	4	3	2	2	3	4	3	1	22	1	0	2
0	42	0	4	1	1	1	1	1	1	1	1	1	1	1	1	1	1	2	2	2	1	1	1	20	1	0	1.75
1	28	1	3	2	3	3	3	1	1	1	1	1	1	1	1	1	1	1	1	1	1	1	1	18	2	0	2
0	28	1	3	1	1	1	1	2	1	1	1	1	2	2	4	2	2	3	5	5	3	3	1		0	0	1.25
0	38	1	1	1	1	1	1	1	1	1	1	1	2	2	2	2	2	4	4	4	4	4	1		0	0	2.5
1	39	1	2	5	2	2	2	1	1	1	1	1	1	1	1	1	1	1	1	1	1	1	1		0	0	2
0	42	1	1	1	1	1	1	1	1	1	1	1	1	1	1	1	1	3	2	2	2	2	1	18	1	0	1
0	31	1	1	1	1	1	1	3	3	3	3	3	2	2	2	2	2	4	4	4	4	4	1		0	0	1.25
0	34	1	4	1	1	1	1	2	1	1	1	1	3	3	3	3	3	4	4	4	4	4	1	23	1	0	2
0	24	0	2	2	3	2	2	1	1	1	1	1	2	2	2	2	1	2	2	2	2	2	1		0	0	1
0	40	1	3	3	2	3	3	2	2	3	2	1	3	4	4	2	2	4	4	4	4	4	1	24	1	0	1.75
1	38	1	2	1	1	2	1	1	4	1	1	1	1	1	1	1	1	1	1	1	1	1	7	25	1	0	1.75
1	40	1	2	2	3	2	3	4	4	4	4	4	4	4	4	4	4	3	3	3	3	3	1	23	1	0	2.75
1	42	1	1	1	1	1	1	5	5	5	5	5	1	1	1	1	1	2	2	2	2	2	1		0	0	1.75
0	41	1	1	1	1	1	1	4	5	5	5	5	4	2	4	1	2	5	5	2	4	2	1	26	1	0	1.75
1	40	1	4	2	1	1	1	4	1	2	1	2	4	1	2	2	2	2	2	2	2	2	2		0	0	1.75
0	38	1	2	1	1	1	1	2	1	1	2	1	5	2	2	2	4	3	3	3	4	1	7		0	0	1.25
1	37	1	1	1	1	1	1	1	1	1	1	1	1	2	1	1	1	1	1	1	1	1	1	25	1	0	2
0	21	0	3	1	1	1	1	1	1	1	1	1	3	3	3	3	3	4	4	5	4	5	2		0	0	1
1	44	1	2	2	1	1	1	5	5	5	5	5	4	4	4	4	4	5	1	5	5	5	1		0	0	2
0	25	0	2	1	1	1	1	1	1	1	1	1	2	1	1	2	1	2	3	1	2	1	2		0	0	1.25
0	28	1	2	1	1	1	2	1	1	1	1	1	1	1	1	1	1	4	4	4	4	4	1		0	0	1.75
0	22	0	1	1	1	1	1	3	4	4	3	3	2	1	4	3	3	5	5	5	5	4	2		0	0	1
0	25	0	2	1	1	1	1	1	1	1	1	1	1	1	1	1	1	2	2	2	2	2	4		0	0	1
0	21	0	2	3	2	1	1	1	1	1	1	1	2	1	1	1	1	2	2	2	2	2	1		0	0	1.25
0	21	0	3	2	3	1	1	1	5	1	1	1	2	2	1	1	1	2	2	2	1	1	2		0	0	1.5
1	44	1	1	1	1	1	1	2	2	2	2	2	1	1	1	1	1	2	2	2	2	2	1		0	0	2
1	25	1	5	1	2	3	2	5	4	5	4	5	5	5	5	5	5	5	5	5	5	5	1		0	0	3
0	44	1	4	1	1	2	1	1	1	1	1	1	3	3	3	3	3	5	5	5	5	5	1		0	0	1
1	34	1	3	2	2	3	2	1	1	1	1	2	4	2	2	2	2	4	5	3	3	3	2	20	3	0	2.25
1	18	0	2	2	2	2	2	4	4	3	4	3	5	5	5	5	4	3	4	3	3	3	2		0	0	4
1	42	1	1	1	1	1	1	1	1	1	1	1	2	2	2	2	2	4	4	4	4	4	1	25	1	0	1
0	33	1	1	1	1	1	1	1	5	1	1	1	1	1	1	1	1	5	5	1	5	1	1		0	0	1
0	34	1	4	1	1	1	1	4	1	1	1	1	5	2	2	2	1	4	4	2	4	2	1	22	1	0	2
0	40	1	3	1	1	1	1	1	1	1	1	1	1	1	1	1	1	1	1	1	1	1	1		0	0	1.25
1	42	1	1	1	1	1	1	1	1	1	1	1	1	1	1	1	1	2	2	2	2	2	5		0	0	2
0	41	1	1	1	1	1	1	1	1	1	1	1	2	2	2	2	2	3	3	2	4	2	1		0	0	1
0	40	1	1	1	1	1	1	2	2	2	2	2	2	2	2	2	2	2	2	2	2	2	1		0	0	1.75
0	37	1	4	2	2	1	1	1	2	1	1	1	2	2	1	1	2	3	2	2	2	3	1	19	2	0	2.25
1	34	1	1	1	1	1	1	2	1	1	1	1	4	2	1	1	1	2	2	2	2	2	1		0	0	2
0	44	1	1	1	1	1	1	2	1	1	1	1	2	2	2	2	2	3	2	3	3	3	1		0	0	2
1	42	1	1	1	1	1	1	1	1	1	1	1	1	1	1	1	1	1	1	1	1	1	1		0	0	1.75
0	30	1	1	1	1	1	1	2	2	1	1	2	3	2	1	2	3	4	4	2	4	4	1	20	1	0	1.75
1	40	1	3	2	1	2	1	1	1	1	1	1	2	2	1	2	1	4	2	2	1	4	1		0	0	1.75
0	41	1	2	1	1	1	1	4	4	2	3	2	3	4	2	3	2	4	2	4	4	3	1		0	0	2
1	42	1	4	1	1	1	1	2	2	2	2	2	3	3	3	3	3	4	4	4	4	4	1		0	0	1.75
1	26	0	3	1	1	1	1	1	1	1	1	1	2	2	1	2	2	4	2	4	4	4	1		0	0	1.5
0	40	1	1	1	1	1	1	1	1	1	1	1	1	1	1	1	1	1	1	1	1	1	1		0	0	1.75
0	45	1	1	1	1	1	1	1	1	1	1	1	1	1	1	1	1	2	2	2	2	2	1		0	0	1
0	44	1	1	1	1	1	1	1	1	1	1	1	1	1	1	1	1	1	1	1	1	1	1		0	0	1
0	38	1	1	1	1	1	1	1	1	1	1	1	1	1	1	1	1	1	1	1	1	1	1		0	0	1.25
0	38	1	3	1	2	2	2	2	2	2	2	2	4	4	4	4	4	4	4	4	4	4	1	21	1	0	1.5
1	42	1	1	1	1	1	1	1	1	1	1	1	1	1	1	1	1	1	1	1	1	1	1		0	0	1.75
1	26	1	1	2	2	2	2	2	2	2	2	2	4	4	4	4	4	3	3	3	3	3	2	18	2	0	2
0	43	0	1	1	1	1	1	2	2	2	2	2	3	3	3	3	3	4	4	4	4	4	5		0	0	1.5
1	26	1	3	1	3	1	2	2	1	1	1	1	4	2	2	2	2	5	2	2	2	4	1	25	1	0	2
0	38	1	2	1	1	1	1	2	2	2	2	2	3	3	3	3	3	4	4	4	4	4	1	23	1	0	1.5
1	40	1	1	1	1	1	1	1	1	2	1	2	1	2	1	4	2	4	4	2	4	4	1		0	0	2
0	32	1	2	1	1	1	1	2	5	1	1	1	3	3	3	3	3	4	4	4	4	4	1		0	0	1.75
1	41	1	1	1	5	1	2	2	2	1	2	2	2	5	2	2	2	4	2	1	2	1	1		0	0	2.25
1	28	0	4	2	1	1	2	2	1	1	2	1	5	3	2	3	3	5	4	3	5	5	2	20	5	0	2.75
1	26	1	3	2	2	3	2	5	3	3	5	1	5	5	5	5	5	5	5	5	5	5	1	20	1	0	4
0	20	0	2	3	2	1	1	1	1	1	1	1	4	4	4	4	4	4	4	4	4	4	2		0	0	2
1	45	1	1	1	1	1	1	1	2	1	1	1	1	1	1	1	1	1	1	1	1	1	1		0	0	1.25
1	30	0	4	2	3	3	3	2	2	2	2	2	2	2	2	2	2	4	4	4	4	4	3	18	10	0	2.25
1	43	1	4	1	3	1	3	1	1	1	1	1	1	1	2	1	1	1	1	1	1	1	1		0	0	1.75
0	41	0	1	1	1	1	1	1	1	1	1	1	1	1	1	1	1	5	5	5	5	5	1		0	0	1.5
1	22	0	2	1	1	1	1	2	2	2	2	2	3	3	3	3	3	2	2	2	2	2	3		0	0	2
1	43	1	5	1	1	3	4	2	1	1	2	2	3	3	3	3	3	4	4	4	4	4	1	20	5	0	2
1	45	1	1	1	4	1	1	2	2	2	2	2	3	3	3	3	3	4	4	4	4	4	1		0	0	1
1	41	1	1	1	1	1	1	2	1	1	1	1	4	2	1	1	1	5	4	4	3	2	1		0	0	2
0	39	1	1	1	1	1	1	2	2	2	2	2	4	4	4	4	4	4	4	4	4	4	2	30	1	0	2
0	43	1	3	2	2	2	1	1	1	1	1	1	2	1	3	3	2	3	4	3	3	2	1		0	0	1.75
1	33	0	1	5	1	1	5	5	4	1	1	1	1	2	1	1	1	1	1	1	1	1	1	23	2	0	2
0	26	1	1	5	5	1	1	1	1	1	1	1	2	2	2	2	2	1	1	1	1	1	1	23	1	0	1.75
1	45	1	4	1	1	1	1	3	1	2	2	2	3	3	3	3	3	4	4	4	4	4	1		0	0	1
1	35	1	3	1	1	1	1	1	5	1	1	1	1	1	1	1	1	1	1	1	1	1	1	24	1	0	2
0	38	1	3	2	1	1	1	1	1	1	1	1	1	1	1	1	1	1	1	1	1	1	1		0	0	1
0	35	1	1	1	2	1	1	2	1	3	2	2	4	3	2	2	2	4	4	4	3	3	1		0	0	1.75
0	37	1	1	1	1	1	1	1	1	1	1	1	1	1	1	1	1	1	1	1	1	1	2		0	0	1.5
1	23	0	3	1	2	2	1	3	3	3	3	1	3	3	3	3	3	4	4	4	4	4	2	22	1	0	2.25
0	34	1	1	1	4	1	4	2	2	2	2	2	3	3	3	3	3	4	4	4	4	4	1		0	0	1
1	45	1	5	1	1	2	1	1	1	1	1	1	1	1	1	1	1	1	3	1	1	1	1		0	0	1.5
0	30	1	2	2	2	2	1	2	1	1	2	1	4	4	2	3	2	5	5	4	5	4	1		0	0	2
1	35	1	2	2	2	2	2	1	1	1	1	1	1	1	1	1	1	2	2	2	2	2	1		0	0	1
1	44	1	1	1	2	1	1	1	1	1	1	1	2	2	2	2	2	2	2	2	2	2	1		0	0	1.75
1	38	1	1	1	3	1	1	1	5	2	1	1	2	2	2	2	2	4	3	3	4	2	1	26	1	0	3
