# Supplementary material for: Development and Evaluation of the Brief Sexual Openness Scale—A Construal Level Theory Based Approach
Source: PLoS One. 2015 Aug 26;10(8):e0136683. doi: 10.1371/journal.pone.0136683 (PMC4550254; doi:10.1371/journal.pone.0136683)
Supplement: S2 Data — (CSV) [file pone.0136683.s002.csv]

GENDER	AGE	MARITAL	M1	M2	M3	M4	M5	U1	U2	U3	U4	U5	F1	F2	F3	F4	F5
1	32	1	1	1	1	1	1	2	2	1	1	1	1	1	1	1	1
0	44	1	1	1	1	1	1	3	3	3	3	3	5	5	5	5	5
0	37	1	3	1	1	1	1	1	1	1	1	1	1	1	1	1	2
0	44	1	1	1	1	1	1	2	2	1	1	2	2	2	2	2	2
0	29	1	2	1	1	1	1	1	1	1	1	2	4	4	4	4	4
1	40	1	4	3	3	1	3	4	4	4	4	4	4	4	4	4	2
1	41	1	1	1	1	1	1	2	2	2	2	2	3	3	3	3	3
0	34	1	5	5	1	1	5	1	1	1	1	1	4	4	4	4	4
1	36	1	3	3	4	3	2	4	4	2	4	2	5	4	4	4	4
1	33	1	3	2	1	3	3	3	3	2	3	2	4	4	4	4	4
0	44	1	2	4	2	2	1	2	2	2	2	2	3	3	3	3	3
0	42	1	5	5	5	5	5	2	1	2	1	1	4	4	4	4	2
1	32	1	4	3	3	1	1	2	2	3	3	1	4	4	4	4	4
1	19	0	1	2	2	3	1	1	1	1	1	1	1	1	1	1	1
0	44	1	1	2	1	1	1	4	1	1	1	1	2	1	2	1	2
0	32	1	2	1	1	1	1	3	2	2	2	2	4	4	3	3	2
0	43	1	2	1	5	5	1	2	1	1	1	1	1	1	1	1	1
0	33	1	1	1	1	1	1	1	1	1	1	1	1	1	1	1	1
1	40	1	2	1	2	1	1	4	2	2	1	1	5	3	3	2	2
0	34	1	1	1	1	1	1	2	2	2	2	2	5	5	5	5	5
0	28	1	2	1	3	2	1	4	4	4	4	4	4	3	3	3	3
1	40	1	2	1	1	1	1	3	3	3	3	2	4	4	2	3	3
0	39	1	3	1	3	3	2	4	4	4	4	4	4	4	4	4	4
1	19	0	4	2	4	2	2	3	2	2	2	2	2	3	2	3	2
1	27	1	1	2	1	1	1	4	3	5	1	5	5	5	5	5	5
0	24	1	3	3	3	3	2	3	3	3	3	3	4	4	4	4	4
1	36	1	5	5	1	4	3	4	1	1	3	4	4	4	2	4	4
0	36	1	1	1	1	1	1	2	2	1	2	2	4	4	4	4	4
1	45	1	1	1	1	1	1	1	1	1	1	1	1	1	1	1	1
1	42	1	3	3	3	3	3	2	2	2	2	2	4	4	4	4	4
0	36	1	1	1	1	1	1	1	1	1	1	1	1	1	1	1	1
0	38	1	1	1	1	1	1	2	2	2	2	2	2	3	2	2	2
1	33	1	5	3	1	3	2	5	5	2	4	4	5	5	4	5	5
0	32	1	3	1	1	1	1	3	3	2	2	2	4	4	3	4	4
1	33	1	4	3	1	1	1	4	4	4	4	4	4	4	4	4	4
1	32	1	3	2	1	2	1	4	2	2	3	2	4	3	3	4	4
0	43	1	1	1	1	1	1	3	3	3	3	3	3	3	3	3	3
0	45	1	1	1	1	1	1	2	2	2	2	2	2	2	2	2	2
0	43	1	1	1	1	1	1	1	1	1	1	1	1	1	1	1	1
1	24	0	3	2	3	3	3	3	3	3	3	3	3	3	3	3	3
0	43	1	2	1	2	1	1	2	2	1	1	1	2	2	2	2	2
0	24	0	3	1	1	1	1	1	1	1	1	1	1	1	1	1	1
1	30	1	4	4	1	2	4	3	3	3	3	3	4	4	4	4	4
1	25	0	3	1	1	1	1	3	3	2	2	2	3	3	3	3	3
1	38	1	2	1	2	1	1	2	2	2	2	2	4	4	3	4	3
0	33	1	1	1	1	1	1	1	1	1	1	1	1	1	1	1	1
1	34	1	3	1	1	5	1	2	2	2	2	2	1	1	1	1	1
0	44	1	2	3	3	2	1	2	1	3	3	3	4	4	2	4	3
1	37	1	2	2	1	1	1	1	2	1	1	1	1	2	2	1	2
0	45	1	3	4	3	3	3	3	3	2	2	3	3	3	2	2	3
1	34	1	3	2	3	2	2	4	4	3	4	3	3	3	3	3	3
0	34	1	4	1	3	2	1	3	3	3	3	3	4	4	4	4	4
1	18	0	4	1	2	2	1	3	3	2	3	3	4	3	2	3	3
1	30	0	2	2	2	2	2	2	2	1	1	2	2	2	2	2	2
1	18	0	3	3	3	3	3	1	1	1	1	1	1	1	1	1	1
1	32	1	4	1	1	1	1	1	1	1	1	1	1	1	1	1	1
0	40	1	3	3	5	2	3	1	2	1	1	1	2	2	2	2	2
0	39	1	2	1	1	1	2	1	3	2	2	2	2	2	3	2	2
0	39	1	1	1	1	1	2	2	2	2	2	2	5	5	5	5	5
0	45	1	4	2	2	2	2	3	3	2	2	2	3	3	3	3	3
0	43	1	2	2	2	2	2	5	5	5	5	5	2	2	2	2	2
1	27	0	2	2	2	2	2	1	1	1	1	1	2	2	2	2	2
1	38	1	2	2	2	1	2	4	4	2	2	2	2	2	2	2	2
0	44	1	5	3	2	1	1	1	1	1	1	1	3	3	4	4	4
1	32	1	3	1	2	1	2	2	2	2	2	2	2	2	2	2	2
0	40	1	1	1	1	1	1	1	1	1	1	1	1	1	1	1	1
1	34	1	2	1	1	1	2	2	2	2	2	2	3	3	3	3	3
1	27	0	4	2	3	1	2	3	1	3	1	3	1	1	1	1	1
1	24	0	2	2	2	2	2	1	5	1	1	1	1	1	1	1	1
0	41	1	1	4	1	1	1	1	3	1	1	1	1	1	1	1	1
1	26	1	2	1	1	1	1	2	2	2	2	2	3	3	3	3	3
1	34	1	3	1	2	2	2	2	2	2	2	2	2	2	2	2	2
0	26	0	3	1	1	1	1	2	2	2	2	2	3	3	3	3	3
1	27	1	1	1	1	1	1	5	4	2	2	2	5	4	2	5	2
0	22	0	4	1	4	1	1	2	4	3	5	2	5	5	5	5	5
0	29	0	2	1	5	5	5	3	3	2	2	2	2	2	2	2	2
0	38	1	1	1	1	1	1	2	2	2	2	2	3	3	3	3	3
1	32	1	4	4	4	4	4	4	4	3	4	4	4	4	4	4	4
0	21	1	4	3	2	3	3	1	1	1	1	1	1	1	1	1	1
1	45	1	1	1	1	1	1	1	1	1	1	1	1	1	1	1	1
1	28	0	3	1	3	1	3	2	2	2	2	2	2	2	2	2	2
1	24	0	4	1	2	1	1	2	2	2	2	2	4	3	4	4	3
0	30	1	4	5	5	2	2	1	1	1	1	1	1	1	1	1	1
0	42	1	3	3	2	2	2	1	1	1	1	1	3	3	3	3	3
0	40	1	2	1	2	2	2	1	1	1	1	1	1	1	1	1	1
0	26	1	2	1	3	1	1	1	1	1	1	1	1	1	1	1	1
0	24	1	3	1	3	1	1	5	5	3	5	1	5	5	3	3	1
0	26	1	3	1	3	2	3	3	3	3	3	3	5	5	5	5	5
0	32	1	1	2	2	1	1	4	4	4	4	4	5	5	5	5	5
1	38	1	1	1	4	1	1	2	2	1	2	2	2	2	2	2	2
0	22	1	4	2	2	3	2	2	2	2	2	2	4	5	4	4	4
1	22	0	1	1	1	1	1	1	1	1	1	1	1	1	1	1	1
0	25	0	2	1	1	1	1	2	2	1	2	1	2	2	2	2	2
1	41	1	3	3	3	3	3	2	2	2	2	2	2	2	2	2	2
0	40	1	1	1	1	1	1	1	1	1	1	1	1	1	1	1	1
0	24	0	3	2	4	4	2	4	4	4	4	4	4	4	4	4	4
1	22	0	3	3	3	3	3	4	4	4	4	4	4	4	4	4	4
0	38	1	3	3	2	3	2	4	2	4	3	3	4	3	2	4	2
0	31	1	1	1	3	1	1	4	4	2	4	2	5	5	1	5	5
1	24	0	2	4	2	1	1	2	2	1	2	1	1	2	1	1	1
1	45	1	4	2	1	4	2	4	4	4	4	4	5	4	5	5	5
0	26	0	4	1	2	1	2	1	1	1	1	1	2	2	1	2	2
1	35	1	4	1	1	1	1	1	1	1	1	1	2	2	1	1	1
1	37	1	2	1	1	1	1	2	2	2	2	2	2	2	2	2	2
0	38	1	5	2	1	1	1	1	1	1	1	1	1	1	1	1	1
0	32	1	1	1	1	1	1	1	1	1	1	1	1	1	1	1	1
1	33	1	3	3	3	3	3	3	2	2	2	2	2	2	2	2	2
0	42	1	1	1	1	1	1	2	2	2	2	2	4	4	4	4	4
1	41	1	4	2	2	3	2	4	1	1	1	1	1	1	1	1	1
0	35	1	4	2	2	1	1	2	2	2	2	2	2	2	2	2	2
1	21	0	4	1	1	1	1	1	1	1	1	1	1	1	1	1	1
0	29	1	1	1	1	1	1	1	1	1	1	1	1	1	1	1	2
0	25	1	2	1	1	1	1	1	1	1	1	1	1	2	1	1	1
1	34	1	2	2	1	2	4	2	2	2	2	3	4	4	4	4	4
1	23	0	2	1	1	2	1	2	2	1	2	2	4	4	2	4	2
0	21	1	2	1	2	2	2	1	1	1	1	1	2	2	2	2	2
1	42	1	4	5	1	4	4	2	5	2	2	2	2	5	2	2	5
0	22	1	3	1	2	1	1	4	3	2	2	4	5	5	3	4	4
0	41	1	2	1	2	1	1	4	3	2	4	2	4	4	4	4	4
1	26	1	1	2	1	1	1	1	1	1	1	1	1	1	1	1	1
1	24	0	2	2	1	1	2	5	1	1	1	1	1	1	1	1	1
1	34	1	3	3	2	2	2	4	4	3	4	3	4	4	4	4	4
0	37	1	2	1	2	1	1	2	2	2	2	2	4	4	4	4	4
1	31	1	4	1	3	1	1	4	3	1	4	4	5	4	5	4	4
1	18	0	1	1	1	1	1	1	1	1	1	1	1	1	1	1	1
0	40	1	2	2	3	2	1	4	3	2	3	2	4	4	3	3	3
0	39	1	1	1	1	1	1	3	3	3	3	4	4	4	4	4	4
0	39	1	1	1	1	1	1	2	1	2	1	1	2	2	1	2	1
0	27	1	1	1	2	1	1	2	2	2	2	2	3	3	3	3	3
1	19	0	3	3	1	3	3	3	3	3	3	3	4	4	4	4	4
1	20	0	5	5	5	5	4	5	5	4	4	4	5	4	5	5	5
1	25	1	5	5	5	5	5	2	2	2	2	2	1	2	1	1	1
0	39	1	3	1	1	1	1	3	4	4	4	4	3	4	2	4	2
1	36	1	3	1	1	1	1	2	2	2	2	2	2	2	2	2	2
1	21	1	2	2	2	1	2	4	4	4	4	3	4	4	3	4	4
0	18	0	2	2	5	2	1	1	1	1	1	1	1	1	2	2	3
0	19	0	3	1	1	4	2	1	1	1	1	1	1	1	1	1	1
1	18	0	4	2	1	2	4	1	1	1	1	1	1	1	1	1	1
0	25	1	1	1	1	1	1	1	1	1	1	1	3	3	4	3	3
0	40	1	4	1	1	1	2	2	2	2	2	2	3	3	3	3	3
0	20	1	1	2	1	1	1	1	1	1	1	1	1	1	1	1	1
0	25	1	4	4	1	2	2	4	3	3	3	3	5	4	4	4	4
1	21	0	1	1	1	2	2	5	1	5	5	5	5	5	5	5	5
1	45	1	1	1	2	1	1	2	2	2	2	2	2	2	2	2	2
0	35	1	1	1	3	1	1	2	2	2	2	2	3	3	3	3	3
0	20	0	1	2	3	1	1	3	2	2	3	2	3	2	4	3	3
0	37	1	1	1	1	1	1	5	5	5	5	5	5	5	5	5	5
1	26	1	2	1	1	1	1	1	1	1	1	1	1	1	1	1	1
1	37	1	1	1	1	1	1	2	2	2	2	2	5	5	5	5	5
0	43	0	3	2	2	2	1	1	1	1	1	1	1	1	1	1	1
0	21	0	2	1	3	1	1	4	3	3	2	2	5	4	3	4	3
1	26	1	1	3	2	2	3	2	2	3	3	3	4	5	4	4	4
1	20	0	4	2	3	2	2	4	3	3	3	3	4	4	4	3	3
1	18	0	1	1	1	1	1	2	2	2	2	2	1	1	1	1	1
1	34	1	1	2	1	2	1	1	1	1	1	1	1	1	1	1	1
0	25	1	1	1	2	1	1	1	1	1	1	1	1	1	1	1	1
1	25	1	3	1	3	3	3	5	5	1	1	1	1	1	1	1	1
0	40	1	2	1	1	2	1	2	2	2	2	1	2	2	2	2	1
0	24	1	1	1	1	1	1	1	1	1	1	1	1	1	1	1	1
1	24	0	4	3	1	3	1	4	4	2	4	4	5	5	3	4	4
1	26	1	4	4	4	4	4	1	1	1	1	1	1	1	1	1	1
0	32	1	3	1	1	1	1	1	1	2	2	1	2	3	2	2	2
1	27	1	4	1	1	1	2	3	3	3	2	3	2	1	2	1	2
1	44	1	2	1	1	1	1	1	1	1	1	1	1	1	1	1	1
1	32	1	4	3	1	2	1	2	2	2	2	2	1	1	1	1	4
1	42	1	4	2	1	2	1	3	2	1	3	1	2	2	2	2	2
1	36	1	1	1	1	1	1	1	1	1	1	1	1	1	1	1	1
1	23	0	1	1	1	1	1	1	1	1	1	1	1	1	1	1	1
0	19	0	3	1	1	1	1	3	3	1	1	2	4	4	2	3	2
1	34	1	4	1	5	1	3	4	4	2	2	3	4	4	4	4	4
0	45	1	1	1	3	1	1	1	1	1	1	1	1	1	1	1	1
1	35	0	3	3	3	1	2	3	3	2	2	2	2	2	2	3	3
1	23	0	1	2	1	1	1	1	1	1	1	1	1	1	1	1	1
0	32	1	1	2	1	1	1	1	1	1	1	1	1	1	1	1	1
0	22	1	3	1	1	1	1	2	2	1	2	1	4	2	2	2	1
1	22	1	4	1	1	1	1	2	2	1	2	2	5	5	2	2	2
0	45	1	1	1	1	1	1	2	2	2	2	2	4	4	4	4	4
0	23	1	2	1	1	1	1	2	2	1	2	1	4	4	2	2	2
0	33	1	1	1	1	1	1	2	2	2	2	1	1	1	2	1	2
1	22	0	2	3	1	5	1	2	1	2	2	1	4	4	4	4	3
0	34	1	1	1	3	1	1	4	4	3	4	3	4	4	4	4	4
1	35	1	1	3	1	1	3	1	1	1	1	1	1	1	1	1	1
1	38	1	4	1	1	1	1	4	3	2	4	2	4	4	4	4	4
0	30	1	2	1	1	1	1	1	1	2	1	1	2	2	2	2	2
0	19	0	3	1	3	3	3	3	3	3	3	3	4	4	3	3	2
1	20	0	2	2	2	1	1	4	5	1	5	2	2	2	2	3	1
0	19	0	3	1	1	1	1	4	4	4	4	4	5	5	4	4	4
0	35	1	1	1	1	1	1	5	3	2	2	2	4	4	4	4	4
1	33	1	3	3	1	2	3	3	3	3	3	2	4	4	3	4	3
0	33	1	1	1	1	1	1	2	2	2	2	2	3	3	3	3	3
0	36	1	1	1	1	1	1	2	2	2	2	2	3	3	3	3	3
1	35	1	3	3	3	3	3	2	2	2	2	1	2	1	2	2	2
1	39	1	5	1	1	1	1	1	1	1	1	1	3	4	1	1	1
1	29	1	3	1	5	1	3	4	4	4	3	4	5	5	5	4	5
0	39	1	3	1	1	1	1	4	4	4	4	4	4	4	4	4	4
1	44	1	2	2	2	2	2	1	4	2	1	2	2	2	2	2	2
0	33	1	4	2	1	1	1	4	2	2	2	1	4	4	4	4	4
0	32	1	4	3	4	3	3	5	5	5	5	5	5	5	5	5	5
1	24	1	4	3	2	2	1	5	3	2	4	4	5	3	3	4	4
0	43	1	2	1	2	1	1	2	3	2	2	1	1	1	1	1	1
1	40	1	4	2	2	4	2	4	3	2	4	2	4	4	4	4	4
0	42	1	2	1	2	1	2	2	1	1	1	1	3	3	1	3	1
0	27	1	4	1	1	1	1	4	2	1	2	4	5	5	4	5	3
0	29	1	3	1	1	1	1	2	2	2	2	4	2	2	2	2	2
1	24	1	4	5	2	2	2	5	5	5	5	5	5	5	5	5	5
0	29	1	3	1	1	1	1	1	1	1	1	1	2	2	2	2	2
0	35	1	2	2	1	1	1	2	2	2	2	1	2	2	2	2	2
0	43	1	1	1	1	3	1	4	4	4	4	4	5	5	5	5	5
1	38	1	4	2	1	1	2	4	3	1	4	3	4	4	2	4	4
0	41	1	1	1	2	1	1	1	1	1	1	1	3	3	3	3	3
0	38	1	2	1	1	1	1	1	1	1	1	1	1	1	1	1	1
0	43	1	2	2	1	1	1	4	3	3	2	2	4	3	3	2	2
1	25	1	5	1	1	5	5	3	3	3	3	3	3	3	3	3	3
1	26	0	5	4	1	4	4	5	5	2	5	5	5	5	3	4	4
0	35	1	2	1	2	1	1	2	2	2	2	2	4	2	4	4	4
1	29	1	3	1	1	2	2	3	2	2	2	2	2	2	2	2	2
0	22	0	3	3	3	1	1	2	2	2	1	1	3	3	3	3	2
1	34	1	1	4	4	4	4	2	2	2	2	2	2	2	1	2	1
0	35	1	1	1	1	1	1	2	3	2	2	2	4	4	4	4	4
1	28	1	3	2	3	3	3	3	3	2	3	2	4	4	2	3	3
0	39	1	1	1	1	1	1	4	4	4	4	4	3	3	3	3	3
1	30	0	1	3	3	3	3	3	3	3	3	3	1	1	1	1	1
1	44	1	5	5	5	5	5	1	1	1	1	1	1	1	1	1	1
1	20	0	3	2	2	1	2	3	3	3	3	3	4	4	4	4	2
0	24	0	5	3	5	3	1	3	1	1	3	1	1	2	5	2	2
1	20	0	2	1	2	1	1	2	1	2	1	1	5	5	4	4	4
1	20	0	3	1	1	1	1	2	1	2	1	3	2	2	2	2	2
0	29	1	3	1	3	1	1	3	1	2	1	1	4	3	3	3	2
1	22	1	1	1	1	1	1	4	4	4	4	4	4	4	4	4	4
0	29	1	3	1	3	1	1	3	4	4	1	1	2	2	2	2	2
0	40	1	5	5	5	5	5	2	2	1	2	1	3	2	4	3	4
0	27	1	1	1	1	1	1	1	1	1	1	1	1	1	1	1	1
1	43	1	1	1	1	1	1	1	5	1	1	1	5	5	5	5	5
1	27	1	4	4	4	4	5	3	2	3	3	4	4	4	4	4	3
0	41	1	1	1	1	1	1	5	4	4	5	4	4	4	2	4	3
1	44	1	4	2	5	1	4	3	3	1	2	1	2	2	1	1	1
0	32	1	2	1	1	1	1	2	2	2	2	2	4	4	4	4	4
1	21	0	2	2	1	1	1	2	2	3	3	3	4	4	4	4	4
0	31	1	2	1	2	2	2	2	2	2	2	2	2	2	2	2	2
0	44	1	3	2	3	2	1	1	1	1	1	1	1	1	1	1	3
0	40	1	1	1	3	1	3	4	4	4	4	4	5	5	5	5	5
1	41	1	3	5	5	5	5	2	1	1	1	1	1	2	1	1	1
0	35	1	1	1	1	1	1	1	2	1	1	1	1	1	1	1	1
0	38	1	1	1	1	1	1	2	2	2	2	2	2	2	2	2	2
1	41	1	2	2	2	2	1	1	1	1	1	1	4	3	2	2	2
1	33	0	3	3	2	3	3	3	3	2	3	3	4	4	2	2	3
1	41	1	1	1	1	1	1	5	5	5	5	5	3	3	3	3	3
0	45	1	1	1	1	1	1	2	2	2	2	2	2	3	2	2	2
0	25	1	2	2	2	2	1	3	4	1	2	2	4	3	3	3	3
1	38	1	3	3	3	1	1	3	3	3	3	3	3	3	3	3	3
1	18	0	4	1	1	1	1	1	1	2	2	2	5	5	5	5	5
1	44	1	3	3	3	3	3	1	1	1	1	1	1	1	1	1	1
1	19	0	4	1	2	2	1	4	2	2	2	2	4	4	4	4	4
1	26	0	3	2	1	2	1	3	3	3	3	3	3	3	3	3	3
1	43	1	1	1	1	1	1	3	3	3	3	3	2	2	2	2	2
0	43	1	1	1	1	1	1	1	1	1	1	1	1	1	1	1	1
1	18	0	4	2	4	4	4	2	5	2	2	2	3	3	3	3	3
0	26	1	3	3	4	2	1	1	1	1	1	1	5	5	5	5	5
1	18	0	2	2	2	2	2	2	2	2	2	2	1	1	1	1	1
0	24	0	4	1	2	2	2	1	1	1	1	1	1	1	1	1	1
0	21	0	2	2	2	2	2	2	2	2	1	1	5	1	4	5	3
1	44	1	2	1	1	1	1	4	2	2	2	2	4	4	2	4	4
0	20	0	2	1	2	1	1	3	3	3	3	3	4	4	4	4	4
1	19	0	4	3	4	4	4	3	3	3	3	3	3	3	3	3	3
0	44	1	1	1	1	1	1	2	2	2	2	2	3	3	3	3	3
1	18	0	1	1	1	1	1	4	4	4	4	4	5	5	5	5	5
1	25	0	4	1	3	1	1	4	4	4	4	4	5	5	4	4	3
1	43	1	2	1	2	1	1	1	1	4	4	4	1	1	1	1	1
1	41	1	2	2	3	2	2	4	4	4	4	4	4	4	4	4	4
0	25	1	2	2	1	1	1	1	1	1	1	1	3	3	3	3	3
0	38	1	2	2	2	3	1	3	3	3	3	3	4	4	4	4	4
0	31	1	2	1	1	1	1	2	1	2	2	2	4	4	4	4	4
1	19	0	5	1	1	1	2	5	5	5	5	5	5	5	5	5	5
0	21	0	1	1	2	1	2	2	2	2	2	2	3	3	2	2	2
1	38	1	3	3	3	2	2	3	3	3	4	3	3	4	3	4	3
1	39	1	4	2	5	4	2	2	2	2	2	2	2	2	2	2	2
0	32	1	1	1	1	1	1	3	4	3	3	3	5	5	5	5	5
0	41	1	2	3	2	1	2	2	2	1	2	1	4	1	2	2	2
0	28	1	3	1	4	1	1	4	2	2	1	1	4	4	4	2	1
1	28	1	4	1	3	1	2	5	3	4	2	2	5	5	5	5	5
1	20	0	3	3	3	3	3	3	3	3	3	3	3	3	3	3	3
1	40	1	4	1	1	1	1	1	1	1	1	1	3	3	3	3	3
1	43	1	2	2	1	1	1	1	1	1	1	1	1	1	1	1	1
0	32	1	1	1	1	1	1	1	1	1	1	1	1	1	1	1	1
1	42	1	3	3	1	3	3	4	4	4	4	4	4	4	4	4	4
1	35	1	4	3	3	4	3	4	4	4	4	4	4	4	4	4	4
1	34	1	1	1	1	1	1	2	2	2	2	2	2	2	2	2	2
1	26	0	3	1	2	1	2	3	3	3	3	3	4	4	4	4	4
0	36	0	4	1	2	2	1	2	2	2	2	2	2	2	2	2	2
0	18	0	1	1	1	1	1	2	1	1	1	1	1	1	1	1	1
0	21	1	3	1	1	1	1	2	2	1	1	1	3	3	3	3	3
1	41	1	2	2	2	2	2	4	4	4	4	4	4	4	4	5	4
1	36	1	4	1	1	1	1	3	4	1	3	2	4	4	4	4	4
0	27	1	4	1	1	1	1	4	4	4	4	4	4	5	5	5	5
1	39	1	3	2	3	2	1	3	2	2	2	2	4	3	2	2	3
0	23	1	1	1	1	1	1	3	3	3	3	3	4	4	4	4	4
1	41	1	1	1	1	1	1	1	1	1	1	1	2	2	2	2	2
0	31	1	1	1	1	1	1	1	1	1	1	1	1	1	1	1	1
0	18	0	2	3	3	1	2	3	4	4	3	2	4	3	4	3	4
1	45	1	1	1	1	1	1	2	2	2	2	2	2	2	2	2	2
1	42	1	1	1	1	1	1	2	2	2	2	2	4	3	4	4	3
1	27	1	4	4	2	2	2	3	3	1	2	2	4	4	4	4	4
1	25	1	1	4	2	1	2	1	3	2	1	2	1	1	2	1	2
0	34	1	1	1	1	1	1	1	1	1	1	1	1	1	1	1	1
1	24	0	4	1	4	2	2	4	3	2	3	1	4	4	4	4	2
0	35	1	2	1	1	1	1	1	1	1	1	1	2	2	2	2	2
1	26	1	5	5	5	5	5	1	1	1	1	1	1	1	1	1	1
0	23	1	1	1	1	1	1	1	1	1	1	1	1	1	1	1	1
0	28	1	1	1	1	1	1	2	2	2	2	2	2	2	2	2	2
0	29	1	1	1	1	1	1	4	1	1	1	1	5	1	1	1	1
0	41	1	2	2	4	1	1	2	2	2	2	2	2	2	2	2	2
1	27	1	1	1	1	1	1	4	4	2	2	2	4	4	4	4	4
0	41	1	2	1	1	1	1	1	1	2	1	1	2	2	2	4	2
0	44	1	1	1	1	1	1	1	1	1	1	1	1	1	1	1	1
1	34	0	3	1	1	1	1	2	4	2	2	2	2	2	2	2	2
1	25	1	4	1	1	1	1	4	1	1	3	1	1	4	4	2	5
1	42	1	2	3	3	2	2	1	1	1	1	1	4	4	4	4	4
0	37	1	1	1	1	1	1	1	1	1	1	1	1	1	1	1	1
1	21	0	2	2	1	1	1	2	2	2	2	2	3	3	3	3	2
0	30	1	1	1	3	1	1	1	1	1	1	1	1	1	2	1	1
1	40	1	2	1	2	1	2	1	1	1	1	1	1	1	1	1	1
1	33	1	4	4	4	4	4	3	3	3	3	3	4	4	4	4	4
0	22	0	2	1	2	1	1	4	4	4	4	4	5	5	5	5	5
0	22	0	1	1	1	1	1	1	1	1	1	1	3	3	3	3	3
0	43	1	3	1	1	1	1	2	1	1	1	1	2	2	2	2	2
0	44	1	1	1	1	1	1	2	2	2	2	2	2	2	2	2	2
0	38	1	1	1	1	1	1	1	1	1	1	1	2	2	2	2	2
1	45	1	2	1	2	1	1	4	2	1	2	1	2	2	3	2	2
0	42	1	1	1	1	1	1	4	4	4	4	4	4	4	4	4	4
0	32	1	2	1	1	1	1	2	4	1	2	2	2	4	1	2	2
1	22	0	3	2	2	3	2	2	2	2	2	2	2	2	2	2	2
0	38	1	1	1	1	1	1	4	1	1	1	1	1	1	1	1	1
1	26	1	3	1	1	1	1	3	2	2	2	2	3	3	3	3	3
1	41	1	4	2	4	4	4	1	1	2	2	2	1	1	1	1	1
1	42	1	5	5	5	5	5	1	1	1	1	1	1	1	1	1	1
1	27	0	4	1	1	2	1	3	5	5	5	5	1	1	1	1	1
1	32	1	2	1	2	2	1	1	1	1	1	1	1	1	1	1	1
1	41	1	2	3	2	2	2	3	2	2	3	2	3	2	3	3	3
1	19	0	5	5	5	5	5	1	1	1	1	1	1	1	1	1	1
1	43	1	1	1	1	1	1	2	2	3	2	4	4	4	4	4	4
0	43	1	1	1	1	1	1	5	5	5	5	5	5	5	5	5	5
0	22	1	1	1	2	1	1	1	1	1	1	1	4	5	1	3	1
0	31	1	2	2	2	1	1	4	4	3	4	4	4	4	4	4	4
0	35	1	2	2	2	2	2	1	1	1	1	1	1	1	1	4	1
0	33	1	3	1	1	1	1	4	4	4	4	4	3	3	3	3	3
1	26	1	2	1	2	2	2	2	2	2	2	1	2	2	2	2	2
0	45	1	1	1	2	1	1	1	1	1	1	1	1	1	1	1	1
0	45	1	1	1	1	1	1	1	1	1	1	1	1	1	1	1	1
1	35	1	4	1	1	1	1	2	2	2	2	2	3	3	3	3	4
0	36	0	2	1	3	1	2	4	4	4	4	4	2	2	2	2	2
1	23	1	5	2	5	1	1	5	5	5	5	5	5	5	5	3	4
1	18	0	3	1	1	1	1	4	2	1	1	2	2	2	1	1	2
1	33	1	3	2	3	3	2	3	3	3	3	3	5	5	5	5	5
0	43	1	1	1	1	1	1	2	1	1	1	1	1	2	2	2	2
1	39	1	3	1	3	1	1	2	2	2	2	1	3	2	2	4	3
1	45	1	1	1	1	1	1	4	2	2	2	2	2	2	2	2	2
0	40	1	4	1	1	1	1	4	1	4	4	4	4	5	4	4	4
0	43	1	3	1	4	3	1	4	1	2	4	2	1	1	1	1	1
1	40	0	1	1	1	1	1	4	4	4	4	3	4	4	4	4	4
0	41	1	1	1	1	1	1	1	1	1	1	1	1	1	1	1	1
0	33	1	1	1	1	1	1	1	1	1	1	1	4	4	4	4	4
0	36	1	1	1	1	1	1	1	1	1	1	1	2	2	2	2	2
0	41	1	2	1	5	5	1	1	1	1	1	1	1	1	1	1	1
0	22	0	3	3	2	1	1	1	1	1	1	1	1	1	1	1	1
1	29	1	4	1	4	1	4	5	5	5	5	5	4	4	4	5	5
1	30	1	3	1	1	1	2	2	2	2	3	3	3	3	3	3	3
1	40	1	3	2	1	2	1	4	3	2	2	2	4	3	2	3	4
0	31	1	1	1	1	1	1	1	1	1	1	1	1	1	1	1	1
1	26	1	2	2	2	2	2	1	1	1	1	1	1	1	1	1	1
1	24	0	4	2	3	1	1	4	3	2	2	2	3	3	3	3	3
0	27	1	1	3	1	2	1	1	1	1	1	1	1	1	3	1	3
1	31	1	1	1	1	1	1	1	1	2	1	1	4	4	4	4	4
1	18	0	1	4	1	1	1	1	1	1	1	1	1	1	1	1	1
0	23	1	4	1	2	1	1	1	1	2	2	2	4	4	4	4	4
0	40	1	3	3	1	1	1	1	2	1	1	1	1	1	1	1	1
0	44	1	1	1	1	1	1	3	1	1	1	1	4	1	3	2	1
1	21	0	4	2	2	4	2	1	1	1	1	1	1	1	1	1	1
1	26	1	2	1	1	1	1	4	4	2	4	2	1	1	1	1	1
0	39	1	3	3	3	1	1	2	2	2	3	1	4	2	2	4	1
0	34	1	1	1	1	1	1	4	3	4	4	4	5	5	5	5	5
1	31	1	1	1	1	1	1	1	1	1	1	1	1	1	1	1	1
1	25	1	1	1	1	1	1	4	4	4	4	4	5	5	5	5	5
0	23	0	4	1	3	1	1	4	1	4	1	1	5	4	5	1	1
0	39	1	1	1	1	1	1	2	2	2	2	2	3	3	3	3	3
0	41	1	2	1	1	1	1	4	4	4	4	2	4	4	4	4	4
0	26	1	4	1	1	1	1	5	5	5	5	5	5	5	5	5	5
0	40	1	2	1	1	1	1	2	1	1	2	2	4	3	3	3	3
0	27	1	1	1	1	1	1	1	1	2	2	2	4	4	5	3	5
1	41	1	1	1	1	1	1	2	2	2	2	1	4	4	4	4	4
0	33	1	3	1	1	2	1	3	3	3	3	3	3	3	3	3	3
0	25	1	2	1	2	1	1	2	3	1	1	1	2	2	2	2	2
1	39	1	2	1	3	3	3	1	1	1	1	1	1	1	1	1	1
0	25	1	3	2	3	2	1	2	2	3	4	2	4	4	4	4	4
0	40	1	3	2	3	2	3	4	4	2	4	3	5	4	4	4	3
0	42	1	2	2	2	2	2	3	3	3	3	4	4	4	4	4	4
1	34	1	1	1	2	1	2	2	2	2	2	2	2	2	2	2	2
1	38	1	3	3	3	3	3	1	1	1	1	1	1	1	1	1	1
1	22	0	3	1	3	1	1	2	1	2	1	1	3	2	2	1	2
0	30	1	1	1	1	1	1	4	3	2	2	1	4	2	2	2	1
1	36	1	4	1	1	1	1	1	1	1	1	1	1	1	1	1	1
0	39	1	1	1	1	1	1	1	1	1	1	1	1	1	1	1	1
1	36	0	3	3	3	3	3	3	3	3	3	3	4	4	4	4	4
1	18	0	3	3	1	1	1	5	3	1	1	1	5	2	2	2	2
0	41	1	1	1	1	1	1	4	4	4	5	4	4	3	4	4	4
1	31	1	3	3	3	3	4	4	4	4	4	4	5	5	5	5	5
1	31	1	1	1	1	1	1	1	1	1	1	1	1	2	2	2	2
1	21	1	3	3	1	1	1	4	2	1	3	3	5	3	1	4	3
1	43	1	1	1	3	1	1	4	3	2	3	2	4	4	3	3	4
0	44	1	1	5	2	1	1	4	3	2	3	2	2	4	4	4	3
1	38	1	3	1	3	1	4	4	4	4	4	4	4	4	4	4	4
0	24	1	4	1	4	1	1	3	1	2	1	1	5	5	4	4	4
0	38	1	2	1	1	1	1	1	1	1	1	1	1	1	1	1	1
1	23	0	4	1	1	1	1	5	4	2	4	3	4	4	4	4	4
1	40	1	2	2	2	2	1	2	2	2	2	2	4	3	4	4	3
0	30	1	2	1	1	1	1	3	3	2	4	3	5	4	4	5	4
0	34	1	1	1	1	1	1	4	4	1	4	1	3	1	4	4	1
1	33	1	3	2	2	1	1	1	1	1	1	1	1	1	1	1	1
0	23	1	1	1	1	1	1	1	1	1	1	1	1	1	1	1	1
1	21	0	4	4	1	1	1	1	1	1	1	1	2	2	1	1	1
1	36	1	2	2	1	1	2	5	5	1	5	1	5	5	5	5	1
1	40	1	1	1	1	5	3	1	1	5	1	2	1	1	1	1	1
1	26	1	3	1	3	1	1	4	2	4	4	4	4	4	4	4	4
1	41	1	3	1	1	3	2	1	1	1	1	1	1	1	1	1	1
1	44	1	3	3	2	2	2	3	3	2	3	2	4	4	4	4	4
1	23	0	5	3	1	2	2	4	4	2	4	2	4	5	4	4	4
1	37	1	1	1	1	1	1	2	2	1	2	2	2	2	2	2	2
1	36	1	2	2	2	2	2	4	4	4	4	3	3	3	4	4	4
1	38	0	1	3	5	5	5	4	4	5	5	5	5	5	4	4	4
0	45	1	1	1	1	1	1	3	3	3	3	3	3	3	3	3	3
1	45	1	1	1	1	1	1	1	1	1	1	1	4	5	4	4	4
1	40	1	1	1	1	1	1	1	1	1	1	1	1	1	1	1	1
0	22	0	5	5	5	5	1	1	1	1	1	1	1	1	1	1	1
1	27	1	1	1	1	1	1	1	1	1	1	1	2	2	1	1	1
1	33	1	3	4	1	1	3	2	3	5	5	1	1	4	5	5	4
0	38	1	2	1	1	1	1	1	1	1	1	1	4	1	1	2	1
0	44	1	1	1	1	1	1	1	1	1	1	1	5	5	1	1	1
0	37	1	1	1	1	1	1	1	1	1	1	1	2	1	1	1	1
1	43	1	2	5	4	4	2	2	4	4	4	5	4	4	5	3	5
1	43	1	1	1	1	2	1	4	4	4	4	4	4	4	4	4	4
1	42	1	3	2	3	1	1	2	2	2	2	2	2	2	2	2	2
0	27	1	2	3	1	1	1	1	2	1	1	1	3	3	2	3	2
1	39	0	1	1	3	1	1	3	2	1	2	2	3	3	3	3	3
0	38	1	1	1	1	1	1	2	2	1	1	1	1	2	1	2	1
0	26	1	1	1	1	1	1	1	1	1	1	1	1	1	1	1	1
1	41	1	4	2	2	1	1	4	3	2	3	3	4	4	3	4	4
0	42	1	1	1	1	1	1	1	1	1	1	1	1	1	1	1	1
0	37	0	2	1	2	1	2	2	2	2	2	2	4	4	4	4	4
0	22	1	2	1	2	2	2	4	4	3	4	4	4	4	4	3	3
0	39	1	2	1	2	1	2	3	3	3	3	2	3	3	3	3	3
0	24	1	5	2	1	1	1	2	1	2	1	1	1	1	1	1	1
0	42	1	1	2	3	3	2	4	4	2	4	1	1	3	3	3	4
1	34	1	3	3	3	1	2	3	3	3	3	3	3	3	3	3	3
1	36	1	2	1	1	1	1	2	2	2	2	2	2	2	2	2	2
1	45	1	5	1	5	5	5	1	1	1	1	1	1	1	1	1	1
0	39	1	3	3	3	4	2	3	3	3	3	3	4	4	4	4	4
1	45	1	1	1	1	1	1	2	2	2	2	2	2	2	2	2	2
0	24	1	1	1	1	1	1	1	1	1	1	1	1	1	1	1	1
0	32	1	2	1	1	1	1	2	1	1	2	2	3	4	2	2	2
1	33	1	1	1	1	1	1	5	5	1	1	1	5	5	5	1	5
1	31	1	4	2	2	2	2	5	4	2	4	4	5	5	5	5	5
1	20	0	3	3	1	2	2	5	1	1	5	1	1	1	5	1	5
1	45	1	3	2	2	3	2	4	4	3	4	3	4	4	4	4	4
1	20	0	2	1	1	1	2	4	4	2	3	4	4	5	3	3	4
0	26	1	3	1	1	1	1	2	3	2	1	1	4	4	4	2	2
0	39	1	2	1	2	1	1	2	2	2	2	2	3	2	3	3	2
0	28	1	4	4	4	4	4	3	3	3	3	3	4	4	4	4	4
1	30	1	4	1	1	1	2	5	5	5	5	5	5	5	5	5	5
0	38	1	3	1	1	1	1	5	4	4	4	4	5	5	5	5	5
0	40	1	1	1	1	1	1	3	3	3	3	3	4	4	4	4	4
0	30	1	2	1	1	2	1	3	3	3	3	3	2	2	2	2	2
1	26	1	4	2	4	1	1	4	3	2	3	2	4	4	4	4	4
0	45	1	1	1	1	1	1	1	1	1	1	1	1	2	1	1	1
0	20	0	3	1	1	1	1	3	3	3	3	3	4	4	4	4	4
0	33	1	3	1	1	1	1	1	1	1	1	1	2	2	2	2	2
1	28	1	4	1	1	1	1	4	3	2	2	2	4	4	3	3	2
0	25	1	1	3	1	1	1	1	1	1	1	1	1	1	1	1	1
1	40	1	3	1	1	1	2	3	2	1	2	2	4	4	3	4	4
1	42	1	3	1	1	1	1	2	1	2	2	2	5	2	2	5	2
1	43	0	1	2	1	2	2	2	2	2	2	2	1	1	2	1	2
1	37	1	2	1	1	2	1	2	2	2	2	2	2	2	2	2	2
1	43	1	1	1	1	1	1	2	2	2	2	2	2	2	2	2	2
0	38	1	1	1	1	1	1	4	2	1	3	2	3	3	3	3	3
1	41	1	3	2	1	1	1	5	1	2	1	1	4	5	1	1	2
1	31	1	4	1	1	1	1	5	5	5	5	5	4	4	3	4	3
0	32	1	1	1	1	1	1	2	2	1	2	2	2	2	2	2	2
0	28	1	3	3	3	2	1	3	3	3	3	3	4	4	4	4	4
0	44	1	4	1	1	1	1	3	3	2	2	3	4	4	2	3	3
0	42	1	3	1	4	1	1	4	3	3	2	2	4	4	4	4	3
1	20	0	2	2	3	2	1	3	3	3	3	3	4	4	2	4	3
1	28	1	4	2	2	2	2	4	4	4	3	2	4	4	4	4	4
0	23	1	5	2	1	2	1	3	2	2	2	2	3	3	2	3	3
1	32	1	5	5	3	5	5	4	2	4	5	4	1	2	1	1	5
1	24	1	1	1	1	1	1	1	1	1	1	1	1	1	1	1	1
1	31	1	4	5	1	1	1	2	2	1	2	1	3	3	3	2	2
1	20	0	1	1	1	1	1	5	5	2	2	2	2	2	2	2	2
0	41	1	1	1	1	1	1	2	2	2	2	2	2	2	2	2	2
1	21	0	1	1	1	1	1	1	1	1	1	1	1	1	1	1	1
1	22	0	4	2	2	4	2	3	3	3	3	3	2	3	2	2	2
0	44	1	1	1	1	1	1	1	1	1	1	1	2	2	2	2	2
1	42	1	2	1	1	1	1	1	1	1	1	1	1	1	1	1	1
1	18	0	3	1	3	1	1	4	4	2	4	1	4	4	2	4	2
1	29	1	3	2	3	3	3	2	2	3	3	2	3	3	3	2	3
0	23	1	1	1	1	1	1	1	1	1	1	1	2	2	2	2	2
1	27	0	1	1	1	1	1	3	3	3	3	1	5	5	5	5	5
1	22	0	3	3	3	3	3	4	4	4	4	5	4	5	4	4	4
1	41	1	2	2	1	2	1	3	3	2	4	2	4	4	3	4	4
0	30	1	3	1	3	1	1	2	2	2	2	2	3	3	3	3	3
0	30	1	5	1	1	1	1	2	2	1	2	2	4	3	3	4	2
0	27	1	1	4	1	1	1	1	1	1	1	1	1	1	1	1	1
0	30	1	1	1	1	1	1	2	2	2	2	2	2	2	2	2	2
1	26	1	2	1	2	2	1	2	2	2	2	2	1	1	1	1	1
1	38	1	4	1	1	1	4	4	2	2	2	4	5	5	5	5	5
1	33	1	3	3	2	3	2	1	1	1	1	1	2	2	2	2	2
1	26	0	4	2	3	1	3	4	2	2	3	2	4	4	3	2	3
0	38	1	2	1	1	1	1	1	1	1	1	1	2	2	2	2	2
0	40	1	4	1	3	1	3	2	3	2	2	2	4	4	3	4	4
1	31	1	2	1	2	2	2	2	2	2	2	2	2	2	2	2	2
1	45	1	1	1	1	1	1	1	1	1	1	1	3	3	3	3	3
0	45	1	1	1	1	1	1	1	1	1	1	1	2	2	2	2	2
1	30	1	2	2	2	2	3	1	1	1	4	3	1	1	1	1	1
0	38	1	4	1	1	1	1	1	1	1	1	1	2	5	1	3	3
0	34	1	1	1	2	1	1	1	1	1	1	1	4	4	2	4	2
0	34	1	1	1	1	1	1	1	1	1	1	1	1	1	1	1	1
0	34	1	2	1	1	2	1	3	3	2	4	3	4	4	3	3	4
1	35	1	1	1	1	1	1	1	1	1	1	1	1	1	1	1	1
0	25	1	1	1	1	1	1	1	1	1	1	1	1	1	1	1	1
0	18	0	4	1	1	1	1	3	3	3	3	3	4	4	4	4	4
0	35	1	1	1	1	1	1	3	3	3	3	3	4	4	4	4	4
1	43	1	1	1	1	1	1	2	3	2	2	2	4	4	4	4	4
1	23	0	1	1	1	1	1	5	5	5	5	5	5	5	5	5	5
0	35	1	1	1	2	1	1	1	1	1	1	1	4	4	4	4	4
1	34	1	2	1	2	2	1	2	2	2	2	2	2	2	2	2	2
0	39	1	1	1	1	1	1	3	3	4	4	3	4	4	4	4	4
0	28	1	2	2	3	2	1	2	3	2	2	2	3	4	3	3	3
1	20	0	4	4	2	4	3	3	3	3	3	3	3	3	3	3	3
0	27	1	1	1	1	1	1	1	1	1	1	1	1	1	1	1	1
1	24	1	4	1	1	1	1	3	2	2	2	2	5	5	5	5	5
0	30	1	1	2	1	1	1	1	1	1	1	1	1	1	1	1	1
1	29	1	4	4	1	5	1	1	2	2	2	1	1	4	1	2	1
1	25	0	2	1	2	2	2	2	2	2	2	2	4	4	4	4	4
1	33	0	1	1	1	1	1	3	3	3	3	3	4	4	4	4	4
0	29	1	2	1	2	1	1	2	2	2	1	1	4	2	2	2	2
1	26	1	3	3	3	1	1	4	4	2	4	2	4	4	2	3	2
0	40	1	1	1	1	1	1	4	4	4	4	4	4	4	4	4	4
1	18	0	4	3	4	1	3	4	4	4	4	3	5	5	5	5	5
1	45	1	1	1	1	1	1	1	1	1	2	1	2	2	2	2	2
1	24	0	1	1	1	1	1	1	1	1	1	1	4	4	4	4	4
0	20	1	1	1	1	1	1	2	2	1	1	1	1	1	1	1	1
0	29	1	1	1	4	1	1	4	4	3	3	2	5	5	5	5	4
1	31	1	2	2	1	1	1	1	1	1	1	1	3	3	2	2	1
0	36	0	3	3	3	1	3	4	4	1	4	5	4	4	4	4	4
0	34	1	5	5	5	5	5	2	2	2	2	2	2	2	2	2	2
0	26	1	2	1	3	1	1	1	1	2	1	1	1	1	1	1	1
0	38	1	1	1	1	1	1	1	1	1	1	1	1	1	1	1	1
1	41	1	1	1	1	1	1	1	1	1	1	1	1	1	1	1	1
0	19	0	2	2	2	2	1	4	2	2	2	2	4	4	4	4	4
0	21	1	1	1	1	1	1	1	1	1	1	1	5	5	5	5	5
1	18	0	3	4	1	1	1	2	2	2	2	2	3	3	3	3	3
1	20	0	1	1	1	1	1	3	3	2	2	2	4	4	4	4	4
1	41	1	2	1	1	1	3	3	4	2	3	2	4	4	2	3	4
0	26	1	1	1	1	1	1	1	1	1	1	1	1	1	1	1	1
0	44	1	1	1	1	1	1	3	3	2	3	3	2	4	2	2	2
1	35	1	5	2	2	2	1	1	1	1	1	1	1	1	1	1	1
1	27	1	1	1	5	1	1	4	4	3	4	3	4	4	4	4	4
1	25	0	5	5	2	2	5	4	3	2	2	3	4	4	4	4	4
1	36	1	2	2	2	2	2	1	1	1	1	1	1	1	1	1	1
1	19	0	4	1	1	1	1	5	5	5	5	5	5	5	1	1	1
1	18	0	1	1	1	1	1	1	1	1	1	1	2	2	3	3	3
0	33	0	2	1	1	1	1	1	1	1	1	1	4	4	2	1	1
1	25	1	1	2	1	1	1	2	2	2	2	2	1	1	1	1	1
0	24	0	2	1	4	3	1	4	4	2	4	4	4	4	4	4	4
0	25	0	2	1	2	1	1	4	4	3	3	2	5	5	4	4	3
1	18	0	3	3	1	3	2	1	1	1	1	1	2	2	2	2	2
0	21	0	1	1	1	1	1	1	2	1	1	1	1	1	1	1	1
1	25	1	4	1	3	1	1	4	2	2	2	1	4	2	2	2	2
1	39	1	2	1	3	2	1	2	4	2	2	2	1	1	1	1	1
0	44	1	1	1	1	1	1	2	2	2	2	2	4	4	4	4	4
1	45	1	1	1	1	1	1	4	4	4	4	4	4	4	4	4	4
0	19	0	1	1	1	1	1	1	2	1	1	1	1	2	1	1	1
0	44	1	5	2	5	2	2	4	2	4	2	2	4	2	2	2	1
1	22	1	1	1	1	1	1	3	3	3	3	3	4	4	4	4	4
1	24	0	4	2	3	1	2	4	3	3	2	4	4	4	3	4	3
0	21	1	2	5	3	1	1	3	2	2	2	2	3	3	4	3	4
1	40	1	2	2	2	2	4	5	5	2	2	2	5	5	5	5	5
0	37	1	1	1	1	1	1	1	1	1	1	1	1	1	1	1	1
1	24	0	4	4	4	4	1	3	3	3	3	3	3	3	3	3	3
0	22	0	2	1	3	1	1	1	1	1	1	1	5	4	2	3	2
0	35	1	2	1	2	1	1	2	2	1	2	2	1	1	1	1	1
1	32	1	3	3	3	2	1	2	1	1	1	1	5	5	5	5	5
0	28	1	3	1	4	1	1	1	2	2	1	2	2	3	2	2	2
1	35	1	4	1	4	1	4	3	3	3	3	4	5	5	5	5	5
1	34	1	3	1	4	1	1	4	4	2	3	4	4	4	4	4	4
1	33	1	2	3	3	3	3	1	1	1	1	1	1	1	1	1	1
0	29	1	2	2	2	2	2	1	1	1	1	1	1	1	1	1	1
1	39	1	2	5	1	1	1	4	4	1	4	1	5	5	1	4	1
0	27	1	4	2	1	1	1	1	1	1	1	1	3	3	4	3	3
1	30	1	3	1	1	1	1	1	1	1	1	1	1	1	1	1	1
0	45	1	1	1	1	1	1	1	1	1	1	1	1	1	1	1	1
1	27	1	1	1	1	1	1	1	1	1	1	1	4	4	4	4	4
0	26	1	2	1	1	1	1	4	4	3	4	4	4	4	4	4	4
0	20	0	2	1	2	1	1	3	2	2	2	2	4	4	3	2	2
1	43	1	1	1	1	1	1	1	1	1	1	1	1	1	1	1	1
1	25	0	4	2	4	2	1	1	1	1	1	1	1	1	1	1	1
0	28	0	3	1	1	1	1	4	1	1	1	1	3	2	2	2	1
0	44	1	3	3	3	3	3	3	2	3	2	3	3	3	4	4	4
1	44	0	3	3	4	3	3	3	3	3	3	3	3	3	3	3	3
1	40	1	4	1	2	1	1	2	2	2	2	2	4	4	4	4	4
0	26	1	3	3	1	1	1	2	2	2	2	2	4	4	4	4	4
1	26	1	3	2	3	2	2	3	2	2	2	2	3	3	4	4	4
0	43	1	1	1	1	1	1	1	1	1	1	1	1	1	1	1	1
0	45	1	1	1	1	1	1	1	1	1	1	1	1	1	1	1	1
0	38	1	1	1	1	1	1	1	2	1	1	1	1	1	1	1	1
0	27	1	4	3	3	1	1	4	4	1	4	2	5	4	2	2	2
0	27	1	2	1	1	1	1	1	5	1	1	1	1	1	2	1	1
1	33	1	1	1	2	2	2	1	1	1	1	1	2	2	2	2	2
1	34	1	4	2	1	2	1	2	3	3	3	3	4	4	2	3	2
1	32	1	3	1	1	1	3	2	2	3	3	3	4	4	4	4	4
1	25	1	5	1	1	5	1	5	5	5	5	5	5	5	5	5	5
0	27	0	2	1	3	1	1	3	3	3	1	1	4	4	4	3	4
0	31	1	3	1	3	2	1	1	1	1	1	1	2	2	2	2	2
1	31	1	3	2	1	2	2	2	2	2	2	2	2	2	2	2	2
0	37	1	2	1	3	3	1	3	4	5	3	1	4	5	3	4	3
1	40	1	3	3	3	4	3	4	3	4	4	4	4	5	4	4	4
1	27	1	2	1	2	2	2	1	1	1	1	1	2	2	2	2	2
0	26	1	2	1	1	1	1	1	1	1	2	1	4	3	1	1	1
1	25	1	3	1	1	2	1	2	2	2	2	2	4	4	4	4	4
1	38	1	2	1	1	1	1	4	1	1	4	1	4	4	3	4	3
1	21	0	3	3	4	3	2	3	3	3	3	3	3	3	3	3	3
1	27	1	4	3	3	2	3	4	4	3	3	3	3	3	3	3	3
1	33	1	2	1	1	1	1	4	1	1	1	1	1	1	1	1	1
0	24	1	2	1	2	1	1	1	2	2	1	1	4	4	4	2	4
0	25	0	3	1	3	1	1	2	2	2	2	2	2	2	2	2	2
1	31	1	4	1	3	1	1	3	2	2	2	3	3	3	3	3	3
0	29	1	1	1	1	1	1	1	1	1	1	1	1	1	1	1	1
1	40	1	4	1	1	1	1	4	2	2	2	2	4	4	2	4	4
0	31	1	1	1	1	1	1	1	1	1	1	1	1	1	1	1	1
1	30	1	4	1	4	1	1	1	1	1	1	1	2	2	2	2	2
1	23	0	4	2	2	3	2	2	2	1	2	1	1	1	1	1	1
1	29	1	4	1	3	1	1	4	4	3	4	4	4	4	4	4	4
0	43	1	2	2	3	2	2	3	3	2	2	1	3	3	2	2	1
0	29	1	1	1	1	1	1	4	4	4	4	4	2	2	2	2	2
1	41	1	3	5	3	3	3	1	1	1	1	1	1	1	1	1	1
0	39	1	1	1	1	1	1	1	1	1	1	1	1	1	1	1	1
0	33	1	2	1	2	1	2	4	4	4	4	4	4	4	4	4	4
0	43	1	1	1	1	1	1	5	5	5	5	5	5	5	5	5	5
0	44	0	3	3	3	2	2	3	3	3	3	3	4	4	4	4	4
0	42	1	2	2	1	1	1	1	1	1	1	1	1	1	1	1	1
1	35	1	3	2	1	2	3	4	2	2	2	2	4	4	2	4	2
1	26	1	4	4	2	1	2	2	2	1	1	1	1	1	1	1	1
0	27	1	2	1	1	2	2	4	2	1	2	1	1	1	1	1	1
0	43	1	1	4	1	1	1	1	1	1	1	5	1	5	1	1	4
1	24	0	3	3	3	2	3	4	4	4	4	4	4	4	4	4	4
0	41	1	1	1	1	1	1	1	1	1	1	1	1	1	1	1	1
1	42	1	3	1	2	2	2	3	3	3	3	3	3	3	3	3	3
1	35	1	2	1	1	1	1	4	5	4	5	5	5	4	4	4	4
1	41	1	5	2	1	1	2	1	1	1	1	1	2	2	2	2	2
0	35	1	1	1	1	1	1	1	1	2	2	1	1	5	5	5	5
0	33	1	3	1	1	1	1	2	2	1	2	1	2	2	2	2	2
0	41	1	2	1	1	1	1	3	3	3	3	3	4	4	4	4	4
1	41	1	1	1	1	1	1	1	1	1	1	1	1	1	1	1	1
1	43	1	3	3	4	4	3	4	3	2	2	2	4	3	2	2	2
0	36	1	1	4	1	5	3	4	4	4	4	4	4	5	4	4	4
1	41	1	1	1	1	1	1	1	1	1	1	1	4	4	4	4	4
0	38	1	1	2	1	1	1	2	2	2	2	2	1	1	1	1	1
0	25	0	1	1	1	1	1	1	1	1	1	1	1	1	1	1	1
1	23	0	2	1	2	1	1	4	4	4	4	4	4	4	4	4	4
0	26	1	2	1	2	1	2	2	2	1	2	1	1	1	1	1	1
0	19	0	1	1	1	1	1	2	2	2	1	1	5	4	1	2	1
1	36	1	3	1	1	1	1	4	3	3	4	3	2	2	2	2	2
0	21	0	4	2	1	3	2	4	4	2	2	2	5	4	3	4	2
0	39	1	1	2	1	1	1	4	2	2	1	2	2	2	2	2	2
1	21	0	1	1	1	1	1	2	1	2	2	1	1	1	1	1	1
0	43	1	1	1	1	1	1	2	2	2	2	2	3	3	3	3	3
1	44	1	2	1	1	1	1	2	2	2	2	2	3	3	3	3	3
0	40	1	4	1	2	1	1	1	1	1	1	1	1	1	1	1	1
1	44	1	5	5	5	5	5	2	2	2	2	2	4	4	4	3	3
1	27	1	4	1	1	1	4	1	1	1	1	1	1	1	1	1	1
1	35	1	4	1	2	2	1	4	4	4	4	4	5	5	5	5	5
0	36	1	1	1	2	3	1	1	5	2	2	2	2	2	3	3	2
0	30	1	1	1	1	1	1	2	2	2	2	2	3	2	2	2	2
0	38	1	3	1	3	1	1	2	2	2	2	2	4	3	2	2	2
0	38	1	1	1	1	1	1	2	2	2	2	2	5	5	5	5	5
0	30	1	1	1	1	1	1	1	1	1	1	1	1	1	1	1	1
1	27	0	4	1	4	4	2	3	2	1	1	1	2	3	2	2	1
0	23	1	2	1	3	1	1	3	3	3	3	3	4	4	4	4	4
1	36	1	4	3	3	3	3	4	2	4	4	4	5	5	5	5	5
0	35	1	2	1	1	1	1	1	1	2	1	1	1	1	1	1	1
0	32	1	3	2	2	1	1	4	4	4	4	4	4	4	4	4	4
1	37	1	1	1	1	1	1	1	1	1	1	1	1	1	1	1	1
0	38	1	2	2	1	2	4	4	3	3	4	2	5	5	5	5	4
1	39	1	4	1	1	4	1	4	4	3	4	2	4	4	5	4	5
0	30	1	2	2	2	2	2	2	2	2	2	1	2	1	2	2	2
0	30	1	3	1	3	3	3	1	1	1	1	1	1	1	1	1	1
0	31	1	2	1	1	1	1	2	2	1	1	1	2	2	2	2	2
0	40	1	1	1	1	1	1	1	1	1	1	1	1	1	1	1	1
0	39	1	1	1	1	1	1	1	1	1	1	1	1	1	1	1	1
1	41	1	2	1	3	1	1	3	3	2	3	3	3	3	3	3	3
0	40	1	2	1	1	1	1	2	2	1	1	1	4	5	2	3	5
1	42	1	1	1	1	1	1	1	1	1	1	1	2	1	2	1	2
0	40	1	1	1	2	1	2	2	2	2	2	2	4	4	4	4	4
0	32	1	2	1	2	1	1	1	1	1	1	1	1	1	1	1	1
1	24	0	4	1	1	1	2	1	1	1	1	1	1	1	1	1	1
0	25	1	1	1	2	1	1	3	2	2	2	2	3	4	4	3	3
1	25	1	1	1	1	1	1	2	2	2	2	2	3	3	3	3	3
0	44	1	5	3	1	1	1	1	1	1	1	1	1	1	1	1	1
1	30	0	2	1	3	1	1	1	2	1	1	1	3	3	3	1	1
0	26	1	3	1	2	1	1	4	4	4	4	4	4	4	4	4	4
1	25	1	5	5	1	1	1	2	1	2	2	2	5	1	5	5	5
1	28	1	3	3	4	1	1	3	3	2	2	3	3	4	2	2	3
0	23	1	1	5	1	1	1	1	5	1	1	1	1	4	1	1	1
0	23	1	4	1	3	1	1	4	4	4	4	4	4	4	4	4	4
1	22	0	1	2	2	1	2	2	2	1	1	2	4	4	4	2	4
1	42	1	1	1	4	1	2	2	4	2	2	3	2	2	2	2	2
1	44	1	1	1	1	1	1	1	1	1	1	1	1	1	1	1	1
1	42	1	1	1	1	1	1	1	1	1	1	1	1	1	1	1	1
1	23	0	3	2	3	3	3	4	1	4	4	4	4	4	4	4	4
0	24	0	3	3	2	2	1	2	1	1	1	1	3	3	3	3	3
0	35	1	3	3	3	3	3	1	1	1	1	1	1	1	1	1	1
1	42	1	1	1	1	1	1	1	1	1	1	1	1	1	1	1	1
0	36	1	1	1	1	1	1	1	1	1	1	1	1	1	1	1	1
1	32	1	1	1	1	1	1	5	5	5	5	5	5	5	5	5	5
0	26	1	3	1	3	1	1	4	4	4	4	2	4	5	4	4	3
1	42	1	4	2	1	1	1	1	1	2	1	1	1	1	1	1	1
0	40	1	2	1	1	2	2	3	3	1	2	2	1	1	1	1	1
1	34	1	5	1	3	1	3	5	5	2	3	4	5	5	5	5	5
0	32	1	1	1	1	1	1	1	1	1	1	1	1	1	1	1	1
1	20	0	3	1	1	1	1	1	1	1	1	1	1	1	1	1	1
1	36	1	2	1	1	1	2	1	1	1	1	1	1	2	1	1	1
0	34	1	1	1	1	1	1	1	1	1	2	1	3	2	1	1	2
0	31	1	3	1	1	1	1	4	1	2	3	3	4	4	3	3	3
1	24	0	4	3	1	1	1	2	2	2	2	2	1	1	1	1	1
0	36	1	3	2	2	2	2	2	2	2	2	2	2	2	2	2	2
1	30	1	4	1	1	2	2	4	4	4	4	4	5	4	4	4	5
0	35	1	1	1	1	1	1	2	1	1	2	2	3	4	2	4	3
0	45	1	1	1	1	1	1	3	3	3	3	3	5	5	5	5	5
0	24	1	3	2	3	1	1	3	3	1	1	1	4	4	4	4	4
0	34	1	2	2	2	2	2	5	5	5	5	5	5	5	5	5	5
1	22	0	3	2	1	2	1	4	3	2	3	3	3	3	3	3	3
0	43	1	2	2	2	1	2	4	3	4	4	3	4	4	3	3	4
0	24	0	1	1	2	1	1	3	2	2	2	2	3	2	3	2	2
0	27	1	2	1	3	2	1	1	1	2	2	2	2	2	2	2	2
0	25	1	3	3	2	2	1	3	3	3	3	3	4	4	4	4	4
1	37	1	4	1	1	1	1	3	3	3	4	3	4	5	5	4	4
0	19	0	1	1	1	1	1	1	1	1	1	1	5	5	5	5	5
1	28	1	5	1	4	1	5	4	4	4	4	4	5	5	5	5	5
1	40	1	2	1	2	1	1	3	2	2	2	2	2	1	2	2	2
1	44	1	1	1	1	1	1	3	3	3	3	4	4	4	4	3	4
1	23	0	5	2	1	2	1	4	4	3	4	2	4	3	2	4	2
1	23	0	4	3	2	3	2	3	3	2	3	2	4	5	4	4	4
1	28	0	2	2	1	2	3	2	2	1	4	1	1	1	1	1	1
0	39	1	1	1	1	1	1	1	2	2	1	1	1	5	1	1	1
1	45	1	2	1	1	1	1	1	1	1	1	1	4	2	4	4	4
0	24	1	1	2	1	1	2	1	1	2	1	1	2	2	1	1	2
0	29	1	3	3	1	1	1	3	1	1	2	1	4	2	2	2	2
1	37	1	2	2	2	2	2	4	1	2	2	1	4	4	4	4	4
0	36	1	3	1	1	1	1	2	3	3	3	3	4	4	4	4	4
1	24	0	4	3	4	2	2	4	4	4	4	4	4	4	4	4	4
1	33	1	3	1	1	1	1	2	2	1	2	2	2	2	1	2	1
1	40	1	3	2	1	1	1	2	2	1	1	1	2	4	2	1	2
0	32	1	1	1	1	1	1	4	4	4	4	4	4	4	4	4	4
0	41	1	1	2	2	1	1	1	1	1	1	1	1	1	1	1	1
1	40	1	2	1	1	1	1	1	1	1	1	1	1	1	1	1	1
0	35	1	1	1	1	1	1	2	2	2	2	2	4	4	4	4	4
1	37	1	1	1	1	1	1	1	1	1	1	1	1	1	1	1	1
0	29	1	1	1	1	1	1	3	2	1	2	2	2	3	2	2	2
1	30	1	5	3	2	2	3	5	5	4	4	4	5	5	4	5	4
0	34	1	1	1	1	1	1	1	1	1	1	1	1	1	1	1	1
0	30	1	2	1	2	1	1	1	5	1	1	1	1	1	2	2	2
0	45	1	1	1	1	1	1	1	1	1	1	1	1	2	1	1	1
1	35	1	1	1	1	1	1	1	1	1	1	1	1	1	1	1	1
1	29	1	3	1	4	1	1	2	2	2	2	2	2	2	2	2	2
1	44	1	3	3	2	2	2	3	3	3	3	3	3	3	3	3	3
1	31	1	1	1	1	1	1	2	2	2	2	2	4	4	4	4	4
0	27	1	1	1	1	1	1	1	1	1	1	1	1	1	1	1	1
1	29	1	2	2	3	1	1	1	1	1	1	1	1	1	1	1	1
0	36	1	1	1	2	1	1	1	1	1	1	1	2	2	2	2	2
0	18	0	1	1	1	1	1	1	1	1	1	1	1	1	1	1	1
0	26	1	2	2	2	1	2	3	3	3	3	3	4	4	4	4	4
0	33	1	1	1	1	1	1	1	1	1	1	1	1	1	1	1	1
0	30	1	4	1	2	1	1	1	1	1	1	1	1	1	1	1	1
0	27	1	3	1	4	1	4	4	2	4	2	2	5	4	5	4	2
1	24	1	3	3	3	3	3	3	3	1	1	1	1	1	1	1	1
1	25	0	2	2	3	3	2	3	3	3	3	3	3	3	3	3	3
0	24	1	2	2	1	1	2	1	1	1	1	1	5	1	5	5	1
0	33	1	5	5	4	5	2	4	4	3	4	2	4	4	3	4	3
1	33	1	4	1	1	4	1	4	4	4	4	4	4	4	4	4	4
1	45	1	2	2	2	2	3	3	3	3	3	3	4	4	4	4	4
0	45	1	2	1	1	1	1	2	2	2	2	2	3	3	3	3	3
0	32	1	1	1	1	1	1	1	1	1	1	1	1	1	1	1	1
1	38	1	1	2	3	1	1	2	2	3	2	2	2	2	3	2	2
1	38	1	2	1	1	1	1	2	1	2	2	1	2	2	1	2	1
1	26	0	5	1	1	1	1	5	2	2	5	2	4	4	4	4	4
1	37	1	1	1	1	1	1	1	1	1	1	1	1	1	1	1	1
1	29	1	2	1	2	2	2	4	3	2	4	4	4	4	4	4	4
1	20	0	4	2	2	2	2	3	3	3	2	2	4	4	4	4	4
0	28	1	2	1	1	2	1	1	1	1	1	1	1	1	1	1	1
1	31	1	2	2	1	2	2	3	2	2	2	2	4	2	2	2	2
1	44	1	2	1	1	1	1	3	2	4	2	2	4	4	5	4	4
1	29	1	1	1	1	1	1	1	5	1	1	1	3	3	4	4	4
1	32	1	2	1	1	1	1	4	2	2	1	2	4	4	4	2	4
1	45	1	1	1	1	1	1	1	1	1	1	1	2	2	2	2	2
1	36	0	3	2	1	2	2	4	3	1	2	2	4	4	2	4	4
0	29	1	1	1	1	1	1	2	2	2	2	2	2	2	2	2	2
1	32	1	4	4	4	4	4	4	4	3	2	4	4	4	4	4	4
0	30	1	1	1	1	1	1	1	1	1	1	1	1	1	1	1	1
0	33	1	1	2	1	1	1	1	1	1	1	1	1	1	1	1	1
1	40	1	3	2	3	2	3	3	3	3	3	3	3	1	3	3	3
1	38	1	3	2	2	2	3	3	3	4	4	3	4	4	4	4	4
0	39	1	3	3	3	2	3	2	3	3	3	3	3	3	3	2	3
0	35	1	2	2	3	2	3	2	2	1	3	1	4	4	5	4	4
0	38	1	2	2	5	1	1	2	1	1	1	1	4	4	1	2	1
0	29	1	1	1	1	1	1	1	1	1	1	1	1	1	1	1	1
1	29	1	1	1	1	1	1	1	1	1	1	1	1	1	1	1	1
1	35	1	1	2	1	1	1	3	3	3	3	3	1	2	1	1	1
0	36	1	2	1	1	1	1	4	3	1	2	1	3	1	1	3	1
0	26	1	4	1	1	1	1	2	2	2	1	1	4	2	2	2	2
0	26	1	1	1	1	1	1	2	2	2	2	2	2	2	2	2	2
0	30	1	3	1	1	1	1	2	2	2	2	2	2	2	2	2	2
1	45	1	4	1	1	3	3	2	2	2	2	2	3	4	3	3	3
1	37	1	1	1	1	1	1	1	1	1	1	1	1	1	1	1	1
1	26	1	2	1	1	1	1	1	1	1	1	1	1	1	1	1	1
0	36	1	4	2	1	1	1	2	2	2	2	2	4	2	4	4	4
1	44	1	2	1	2	1	1	1	1	3	1	1	1	3	1	1	1
1	29	1	3	2	4	4	4	3	2	2	3	2	4	4	3	3	4
1	31	1	1	1	1	1	5	1	1	1	1	1	1	1	1	1	1
1	45	1	2	2	2	2	1	1	1	1	1	1	1	1	1	1	1
1	34	1	4	3	3	4	3	4	2	4	4	4	4	4	4	4	4
0	42	1	1	2	1	1	1	1	1	1	1	1	1	1	1	1	1
1	20	0	1	5	1	2	2	4	2	4	4	2	5	4	4	4	5
0	30	1	1	1	1	1	1	1	1	1	1	1	5	5	5	5	5
1	41	1	1	1	1	1	1	5	5	5	5	5	4	5	5	4	5
0	25	1	1	1	1	1	1	1	1	1	1	1	3	3	3	3	3
1	24	1	1	1	1	1	2	1	1	1	1	1	3	2	1	4	2
0	22	1	1	1	3	3	1	3	5	5	2	2	1	5	1	1	1
0	29	1	3	1	1	1	1	1	5	1	1	1	2	2	2	2	2
0	23	1	1	1	1	1	1	1	1	1	1	1	1	1	1	1	1
0	33	1	1	1	1	1	1	2	2	2	2	2	2	2	2	2	2
0	45	1	1	1	1	1	1	3	2	2	3	3	2	3	2	3	2
0	31	1	1	1	1	1	1	1	1	1	1	1	3	2	1	1	1
1	45	1	3	1	3	1	1	1	1	1	1	1	1	1	1	1	1
1	38	1	3	1	1	1	3	4	4	2	2	4	5	4	3	4	4
1	34	1	2	2	2	2	2	2	2	2	2	2	1	1	1	1	1
0	33	1	3	1	1	2	1	1	1	1	1	1	1	2	2	2	2
1	37	1	4	3	1	2	3	4	4	2	3	2	5	4	2	3	2
0	32	1	1	1	1	1	1	1	1	1	1	1	4	4	4	4	2
1	23	0	1	1	1	1	1	1	1	1	1	1	4	4	4	4	4
1	33	1	3	3	1	3	3	4	4	4	4	4	1	1	1	1	1
1	37	1	4	2	4	4	4	4	4	2	2	2	5	5	5	5	5
1	45	1	1	1	1	1	1	2	2	2	2	2	2	2	2	2	2
1	30	1	1	1	1	1	1	1	1	1	1	1	1	1	1	1	1
0	28	1	2	1	3	1	1	3	4	2	2	1	4	4	3	3	2
1	37	1	3	3	2	3	2	3	2	3	2	3	3	2	3	2	2
0	37	1	1	1	1	1	1	2	5	2	2	1	2	2	2	1	1
0	23	1	2	1	2	1	1	1	1	1	1	1	5	5	3	4	4
1	33	1	2	3	1	1	3	4	4	2	2	2	4	4	4	4	4
0	29	1	1	1	3	1	1	1	1	1	1	1	1	1	1	1	1
1	41	1	2	1	1	1	1	2	4	2	1	2	4	5	2	3	2
1	21	0	5	4	5	3	2	2	2	2	3	3	2	3	2	3	2
0	21	0	3	3	1	1	1	3	3	1	1	1	3	3	1	1	1
0	43	1	4	1	2	1	3	3	2	2	2	2	2	1	2	2	2
1	44	1	2	1	2	1	2	5	4	4	4	4	1	1	1	1	1
1	38	1	2	2	2	2	1	1	1	1	1	1	1	1	1	1	1
0	40	0	3	1	2	2	1	4	2	1	2	3	3	2	2	3	2
0	31	1	1	1	1	1	1	1	1	1	1	1	1	1	1	1	1
1	31	1	2	4	1	2	2	4	4	2	4	2	4	4	4	4	4
1	36	1	3	1	1	1	1	5	5	1	4	4	4	4	2	4	2
1	33	1	2	2	3	2	1	4	4	4	4	4	4	4	4	4	4
0	45	1	2	2	2	2	2	4	4	4	4	5	3	3	3	3	3
0	24	1	2	2	2	2	2	1	1	1	1	1	4	4	4	4	4
1	35	1	4	4	2	3	4	5	3	3	3	3	5	5	4	4	4
0	27	1	3	1	2	2	1	3	3	2	3	3	4	4	4	4	4
0	36	1	1	1	1	1	1	1	1	1	1	1	1	1	1	1	1
0	28	1	1	1	1	1	1	1	1	1	1	1	2	2	2	2	2
1	18	0	4	3	3	3	3	3	3	3	3	3	5	5	5	5	5
1	45	1	2	2	2	2	2	3	3	3	3	3	1	1	1	1	1
1	40	1	2	2	1	2	1	4	3	2	3	3	4	4	2	4	4
0	31	1	1	5	4	1	1	2	2	2	2	2	3	3	2	2	2
1	22	0	4	2	1	4	3	1	1	1	1	1	1	1	1	1	1
0	18	0	1	1	2	1	1	1	1	1	1	1	4	4	1	2	2
1	27	1	3	3	3	3	3	2	2	2	2	2	3	3	3	3	3
0	32	1	2	1	4	2	1	1	1	2	1	1	1	1	1	1	1
1	25	0	4	2	3	1	4	4	4	4	4	4	5	5	5	5	5
1	27	0	2	1	2	2	1	4	3	4	3	2	4	4	3	2	2
1	44	1	1	1	3	2	2	3	3	2	2	2	3	4	3	4	4
0	44	1	1	1	1	1	1	1	1	1	1	1	2	2	2	2	2
0	33	1	1	1	1	1	1	3	3	3	3	3	4	4	4	4	4
0	35	1	1	1	1	1	1	1	1	1	1	1	2	2	2	2	2
1	24	0	2	2	4	3	3	3	1	3	3	3	2	3	2	2	2
1	44	1	3	1	1	1	1	4	2	3	3	3	3	3	3	3	3
1	25	0	1	3	1	1	3	2	2	2	1	1	3	4	4	4	2
1	43	1	3	3	3	3	3	3	3	3	3	3	3	3	3	3	3
0	38	1	1	1	2	1	1	4	4	1	4	4	4	4	1	4	2
1	32	1	5	1	1	4	1	1	1	1	1	1	1	1	1	1	1
1	39	1	1	1	4	1	1	3	1	4	2	2	3	4	3	3	3
0	26	1	1	1	1	1	1	1	1	1	1	1	1	1	1	1	1
0	37	1	2	1	1	1	1	1	1	1	1	1	1	1	1	1	1
0	42	1	2	3	1	2	1	1	1	1	1	1	1	1	1	1	1
1	41	1	2	2	2	2	1	2	2	2	2	2	2	2	2	2	2
0	35	1	2	1	2	1	1	2	1	2	2	1	3	3	3	3	2
0	33	1	1	4	1	1	1	1	1	1	1	1	1	1	1	1	1
0	19	0	1	1	1	1	1	1	1	1	1	1	1	1	1	1	1
1	28	1	4	1	2	2	2	2	1	1	2	1	4	1	1	1	1
0	43	1	4	1	1	1	1	1	1	1	1	1	4	2	1	3	2
0	42	1	3	3	3	3	3	3	3	4	2	4	2	3	3	4	3
1	21	0	2	2	1	1	1	3	3	3	3	3	3	3	3	3	3
0	33	1	2	1	1	1	1	1	1	1	1	1	2	2	2	2	2
1	28	0	2	3	1	1	1	1	1	1	1	1	4	1	4	4	4
0	27	1	2	1	2	1	1	4	4	4	4	4	4	4	4	4	4
0	27	1	1	1	1	1	1	1	1	1	1	1	2	4	2	2	2
1	35	1	2	1	2	2	2	1	1	1	1	1	1	1	1	1	1
1	31	1	4	2	2	2	1	2	2	2	2	2	3	3	3	3	3
0	37	1	1	2	1	1	1	2	1	1	2	1	1	1	1	1	1
1	31	0	3	1	1	3	2	5	4	1	4	2	5	5	5	5	5
0	39	1	1	1	1	1	1	3	3	2	2	2	5	5	5	5	5
1	23	0	3	3	2	2	3	3	3	3	3	3	2	2	2	2	2
0	28	1	2	1	1	1	1	1	1	1	1	1	1	1	1	1	1
1	18	0	3	3	3	3	3	3	3	3	3	3	3	3	3	3	3
0	33	1	2	2	5	2	2	3	3	4	3	4	4	4	4	4	4
0	34	0	1	1	1	1	1	5	5	5	5	5	5	5	5	5	5
1	23	0	4	1	1	2	3	4	3	3	4	3	4	4	4	4	4
1	41	1	3	1	1	1	1	1	1	1	1	1	1	1	1	1	1
1	24	1	1	1	1	1	1	3	2	1	1	1	3	1	1	1	1
0	29	1	1	1	1	1	1	1	1	1	1	1	1	1	1	1	1
1	28	1	2	2	2	2	1	1	1	1	1	1	1	1	1	1	1
0	24	1	4	1	2	2	2	1	1	1	1	1	1	1	1	1	1
0	22	0	3	3	1	1	1	1	1	1	1	1	1	1	1	1	1
0	26	1	4	1	1	1	1	1	1	1	1	1	1	1	1	1	1
1	18	0	2	1	3	1	1	3	3	1	3	2	4	4	4	4	4
1	19	0	5	5	5	5	5	5	5	5	5	5	5	5	5	5	5
1	35	1	3	2	1	2	1	1	1	1	1	1	1	1	1	1	1
1	45	1	3	1	3	3	3	2	2	2	2	2	2	2	2	2	2
1	25	1	1	1	1	1	1	1	1	1	1	1	1	1	1	1	1
0	20	1	2	1	1	1	1	1	4	1	1	1	4	1	1	1	1
0	23	1	1	1	1	1	1	2	2	2	2	2	4	4	4	4	4
1	22	0	3	1	3	1	3	4	4	3	4	4	4	4	3	4	3
0	30	0	4	4	3	4	2	1	1	1	1	1	1	1	1	1	1
0	41	1	1	1	2	1	1	2	2	2	2	2	2	2	2	2	2
0	30	1	1	1	1	1	1	1	1	1	1	1	1	1	1	1	1
1	19	0	4	5	1	2	2	5	5	1	4	4	5	5	5	5	5
0	23	0	2	2	3	2	1	2	2	2	2	2	2	2	2	2	2
0	28	0	3	3	1	2	1	4	2	2	2	4	3	3	3	3	3
1	31	1	3	5	2	2	2	1	1	1	1	1	1	1	1	1	1
1	22	0	3	1	1	1	1	3	3	2	2	2	3	3	2	2	2
1	19	0	3	3	1	1	1	1	1	1	1	1	1	1	1	1	1
1	35	1	1	1	1	1	1	2	2	2	2	2	4	4	4	4	4
0	19	0	3	1	4	1	1	2	2	2	1	2	4	4	4	4	4
0	21	0	4	2	1	1	1	2	2	2	2	1	3	2	3	3	3
1	39	1	1	1	5	4	5	2	2	1	1	1	1	2	1	1	1
1	33	1	4	2	1	3	2	5	4	2	4	4	4	4	2	3	5
0	37	1	1	1	1	1	1	1	1	1	1	1	1	1	1	1	1
0	24	1	2	1	2	2	2	1	2	1	1	1	2	2	3	2	3
1	18	0	2	1	2	1	2	3	3	3	3	3	4	4	4	4	4
0	40	1	1	1	1	1	1	4	4	4	4	4	4	4	4	4	4
1	44	1	3	2	2	2	2	2	2	2	2	2	2	3	2	2	2
0	40	1	1	1	1	1	1	2	1	1	1	1	2	2	1	1	1
1	25	0	1	1	1	1	1	1	1	1	1	1	2	2	2	2	2
1	37	1	1	1	1	1	1	1	1	1	1	1	1	1	1	1	1
1	36	1	2	1	3	4	1	5	4	2	4	4	5	5	4	5	4
0	45	1	1	1	1	1	1	4	4	2	2	2	5	5	4	5	4
1	34	1	3	1	1	1	1	1	1	1	1	1	1	2	1	2	1
0	38	1	2	2	1	1	1	2	2	2	1	1	2	2	2	2	2
1	38	1	3	3	1	1	1	1	1	1	1	1	1	1	1	1	1
0	42	1	2	1	2	1	1	3	3	2	3	2	1	1	1	1	1
0	43	0	4	1	3	1	1	4	4	2	2	2	5	5	2	3	5
0	35	1	2	1	1	1	1	2	1	2	1	1	2	2	2	1	1
0	23	0	2	5	1	1	1	1	1	1	1	1	1	1	1	1	1
1	35	1	4	1	1	1	1	1	1	1	1	1	5	5	5	5	5
1	45	1	1	1	1	1	1	1	1	1	1	1	1	1	1	1	1
1	37	1	1	1	1	1	1	1	1	1	1	1	1	1	1	1	1
1	26	0	1	2	2	5	2	4	4	4	4	4	5	5	5	5	5
0	19	0	3	1	1	1	1	1	1	1	1	1	1	1	1	1	1
1	19	0	4	3	1	2	3	4	4	4	3	4	5	4	4	4	5
0	38	1	3	1	1	1	1	1	1	1	1	1	1	1	1	1	1
1	28	1	3	1	1	1	2	4	2	2	2	2	4	4	2	2	2
0	28	1	2	1	4	1	1	1	1	2	2	2	5	5	5	5	5
1	28	0	3	2	3	2	2	4	4	2	2	2	5	4	4	4	4
1	23	0	4	1	3	1	1	4	2	3	3	3	4	4	4	4	4
0	25	0	3	1	3	1	1	2	2	2	1	1	4	4	4	4	4
0	36	1	1	1	1	1	1	1	1	1	1	1	2	2	2	2	2
1	21	0	3	3	3	2	1	3	4	3	2	2	4	4	3	4	2
1	24	0	5	5	5	5	5	1	1	1	1	1	1	1	1	1	1
0	19	0	1	1	2	1	1	4	4	4	4	4	4	4	4	4	4
0	26	1	3	1	3	1	1	4	3	3	3	2	4	4	4	4	4
0	22	1	3	1	1	1	1	1	1	1	1	1	2	1	3	3	3
1	25	1	5	5	4	5	1	2	2	2	2	1	4	4	4	4	4
0	35	1	2	1	1	1	1	2	2	1	1	1	3	3	3	3	3
1	31	1	2	2	2	2	2	4	4	2	2	1	4	4	4	4	4
0	40	1	2	1	1	1	1	2	2	2	2	2	2	1	2	2	2
1	42	1	1	1	1	1	1	1	1	1	1	1	2	2	2	2	2
1	19	0	2	4	3	2	1	3	4	2	3	3	2	3	3	3	3
0	30	1	1	1	1	1	1	2	3	2	2	2	3	2	3	3	3
1	32	1	2	1	1	1	1	1	1	1	1	1	1	1	1	1	1
1	41	1	4	2	3	1	2	4	4	4	4	3	4	4	4	4	4
1	31	1	3	3	3	4	4	2	3	3	3	4	4	4	4	3	4
1	26	1	4	4	4	4	5	4	4	4	4	4	5	5	5	5	5
1	33	1	1	1	5	1	1	1	1	1	1	1	1	1	1	1	1
1	18	0	3	3	3	2	3	1	1	1	1	1	5	5	5	5	5
1	43	1	2	1	1	2	2	1	1	1	1	1	1	1	1	1	1
0	32	1	1	1	1	1	1	1	1	1	1	1	1	1	1	1	1
1	19	0	4	3	1	2	1	4	2	1	2	1	5	5	5	5	5
1	39	1	1	1	1	1	1	1	1	1	1	1	1	1	1	1	1
0	23	1	1	1	2	1	1	2	2	2	2	2	3	3	3	3	3
1	23	0	1	1	1	1	1	4	5	2	5	5	5	5	5	5	5
0	28	1	1	1	1	1	1	1	1	1	1	1	1	1	1	1	1
0	32	1	1	1	1	1	1	1	1	1	1	1	2	2	2	2	2
0	20	0	1	1	3	1	1	3	3	2	3	3	4	4	4	4	4
1	35	1	4	5	5	5	5	5	1	2	3	3	3	3	3	3	3
1	31	1	4	3	4	2	2	4	4	2	4	4	5	5	4	4	4
0	25	0	3	1	4	1	2	3	3	2	1	1	4	4	3	2	1
0	26	1	1	3	2	1	1	2	2	2	2	2	3	3	3	3	3
0	23	0	2	1	1	1	2	2	2	1	1	1	3	4	3	3	1
1	32	0	3	3	3	3	2	3	2	1	3	1	1	4	1	1	1
0	36	1	1	1	1	1	1	3	3	3	3	3	4	4	4	4	4
0	27	1	4	1	3	1	3	4	4	4	4	4	4	4	4	4	4
0	40	1	4	3	2	1	1	3	3	2	2	2	2	3	2	2	2
0	40	1	1	1	1	1	1	1	1	1	1	1	1	1	1	1	1
0	39	1	2	1	1	1	1	1	1	1	1	1	1	1	1	1	1
1	40	1	1	1	1	1	1	2	3	3	2	3	5	1	5	5	2
1	26	1	4	1	1	1	1	4	4	3	4	4	5	5	4	4	4
0	24	0	3	2	1	1	1	3	3	2	2	2	5	5	4	4	4
0	23	0	3	5	1	3	1	2	2	2	2	2	2	2	2	2	2
0	23	0	2	2	1	1	1	3	3	3	3	3	3	3	3	3	3
1	29	0	2	1	3	2	1	1	1	1	1	1	1	1	1	1	1
1	28	1	2	1	3	1	1	4	1	3	4	4	4	4	4	4	4
1	34	1	3	1	1	1	1	2	2	2	2	2	2	2	2	2	2
1	37	1	2	1	1	1	1	1	1	1	1	2	1	1	1	1	1
0	29	1	4	1	3	1	1	4	4	4	2	2	1	4	2	2	2
0	30	1	2	1	1	2	1	4	4	1	2	1	4	4	2	2	2
0	24	1	4	1	4	1	1	1	1	1	1	1	5	5	5	5	5
1	18	0	3	1	2	3	1	5	5	5	5	5	5	5	5	5	5
0	33	1	2	1	3	1	1	2	2	2	1	2	3	2	2	2	3
0	42	1	2	2	2	2	1	2	2	2	2	2	2	2	2	2	2
1	40	1	2	2	1	2	1	3	2	2	3	2	4	4	2	4	2
1	28	1	4	1	4	1	1	2	2	2	2	1	2	2	2	2	2
0	26	1	2	1	1	1	1	3	3	2	2	2	4	3	4	4	3
1	35	1	2	1	1	2	1	3	2	2	4	4	4	4	2	4	4
0	35	1	1	1	2	1	2	1	1	1	1	1	1	1	1	1	1
0	39	1	1	1	1	1	1	1	1	1	1	1	1	1	1	1	1
1	42	1	1	1	2	1	1	3	3	1	3	2	2	1	2	2	2
0	31	1	3	1	1	1	1	3	2	1	2	2	5	2	3	4	3
0	42	1	2	3	3	3	2	4	1	1	2	1	1	1	2	2	1
1	39	1	1	1	1	1	1	1	1	1	1	1	1	1	1	1	1
1	29	1	4	1	1	1	1	2	2	1	2	1	2	2	2	2	1
1	36	1	2	1	1	1	1	4	2	2	2	2	4	3	4	4	4
0	38	1	4	1	1	1	1	4	2	3	3	3	4	1	2	2	2
1	41	1	4	2	1	1	2	4	2	4	4	3	2	2	3	4	3
0	42	0	4	1	1	1	1	1	1	1	1	1	2	2	2	1	1
1	28	1	3	2	3	3	3	1	1	1	1	1	1	1	1	1	1
0	28	1	3	1	1	1	1	2	2	4	2	2	3	5	5	3	3
0	38	1	1	1	1	1	1	2	2	2	2	2	4	4	4	4	4
1	39	1	2	5	2	2	2	1	1	1	1	1	1	1	1	1	1
0	42	1	1	1	1	1	1	1	1	1	1	1	3	2	2	2	2
0	31	1	1	1	1	1	1	2	2	2	2	2	4	4	4	4	4
0	34	1	4	1	1	1	1	3	3	3	3	3	4	4	4	4	4
0	24	0	2	2	3	2	2	2	2	2	2	1	2	2	2	2	2
0	40	1	3	3	2	3	3	3	4	4	2	2	4	4	4	4	4
1	38	1	2	1	1	2	1	1	1	1	1	1	1	1	1	1	1
1	40	1	2	2	3	2	3	4	4	4	4	4	3	3	3	3	3
1	42	1	1	1	1	1	1	1	1	1	1	1	2	2	2	2	2
0	41	1	1	1	1	1	1	4	2	4	1	2	5	5	2	4	2
1	40	1	4	2	1	1	1	4	1	2	2	2	2	2	2	2	2
0	38	1	2	1	1	1	1	5	2	2	2	4	3	3	3	4	1
1	37	1	1	1	1	1	1	1	2	1	1	1	1	1	1	1	1
0	21	0	3	1	1	1	1	3	3	3	3	3	4	4	5	4	5
1	44	1	2	2	1	1	1	4	4	4	4	4	5	1	5	5	5
0	25	0	2	1	1	1	1	2	1	1	2	1	2	3	1	2	1
0	28	1	2	1	1	1	2	1	1	1	1	1	4	4	4	4	4
0	22	0	1	1	1	1	1	2	1	4	3	3	5	5	5	5	4
0	25	0	2	1	1	1	1	1	1	1	1	1	2	2	2	2	2
0	21	0	2	3	2	1	1	2	1	1	1	1	2	2	2	2	2
0	21	0	3	2	3	1	1	2	2	1	1	1	2	2	2	1	1
1	44	1	1	1	1	1	1	1	1	1	1	1	2	2	2	2	2
1	25	1	5	1	2	3	2	5	5	5	5	5	5	5	5	5	5
0	44	1	4	1	1	2	1	3	3	3	3	3	5	5	5	5	5
1	34	1	3	2	2	3	2	4	2	2	2	2	4	5	3	3	3
1	18	0	2	2	2	2	2	5	5	5	5	4	3	4	3	3	3
1	42	1	1	1	1	1	1	2	2	2	2	2	4	4	4	4	4
0	33	1	1	1	1	1	1	1	1	1	1	1	5	5	1	5	1
0	34	1	4	1	1	1	1	5	2	2	2	1	4	4	2	4	2
0	40	1	3	1	1	1	1	1	1	1	1	1	1	1	1	1	1
1	42	1	1	1	1	1	1	1	1	1	1	1	2	2	2	2	2
0	41	1	1	1	1	1	1	2	2	2	2	2	3	3	2	4	2
0	40	1	1	1	1	1	1	2	2	2	2	2	2	2	2	2	2
0	37	1	4	2	2	1	1	2	2	1	1	2	3	2	2	2	3
1	34	1	1	1	1	1	1	4	2	1	1	1	2	2	2	2	2
0	44	1	1	1	1	1	1	2	2	2	2	2	3	2	3	3	3
1	42	1	1	1	1	1	1	1	1	1	1	1	1	1	1	1	1
0	30	1	1	1	1	1	1	3	2	1	2	3	4	4	2	4	4
1	40	1	3	2	1	2	1	2	2	1	2	1	4	2	2	1	4
0	41	1	2	1	1	1	1	3	4	2	3	2	4	2	4	4	3
1	42	1	4	1	1	1	1	3	3	3	3	3	4	4	4	4	4
1	26	0	3	1	1	1	1	2	2	1	2	2	4	2	4	4	4
0	40	1	1	1	1	1	1	1	1	1	1	1	1	1	1	1	1
0	45	1	1	1	1	1	1	1	1	1	1	1	2	2	2	2	2
0	44	1	1	1	1	1	1	1	1	1	1	1	1	1	1	1	1
0	38	1	1	1	1	1	1	1	1	1	1	1	1	1	1	1	1
0	38	1	3	1	2	2	2	4	4	4	4	4	4	4	4	4	4
1	42	1	1	1	1	1	1	1	1	1	1	1	1	1	1	1	1
1	26	1	1	2	2	2	2	4	4	4	4	4	3	3	3	3	3
0	43	0	1	1	1	1	1	3	3	3	3	3	4	4	4	4	4
1	26	1	3	1	3	1	2	4	2	2	2	2	5	2	2	2	4
0	38	1	2	1	1	1	1	3	3	3	3	3	4	4	4	4	4
1	40	1	1	1	1	1	1	1	2	1	4	2	4	4	2	4	4
0	32	1	2	1	1	1	1	3	3	3	3	3	4	4	4	4	4
1	41	1	1	1	5	1	2	2	5	2	2	2	4	2	1	2	1
1	28	0	4	2	1	1	2	5	3	2	3	3	5	4	3	5	5
1	26	1	3	2	2	3	2	5	5	5	5	5	5	5	5	5	5
0	20	0	2	3	2	1	1	4	4	4	4	4	4	4	4	4	4
1	45	1	1	1	1	1	1	1	1	1	1	1	1	1	1	1	1
1	30	0	4	2	3	3	3	2	2	2	2	2	4	4	4	4	4
1	43	1	4	1	3	1	3	1	1	2	1	1	1	1	1	1	1
0	41	0	1	1	1	1	1	1	1	1	1	1	5	5	5	5	5
1	22	0	2	1	1	1	1	3	3	3	3	3	2	2	2	2	2
1	43	1	5	1	1	3	4	3	3	3	3	3	4	4	4	4	4
1	45	1	1	1	4	1	1	3	3	3	3	3	4	4	4	4	4
1	41	1	1	1	1	1	1	4	2	1	1	1	5	4	4	3	2
0	39	1	1	1	1	1	1	4	4	4	4	4	4	4	4	4	4
0	43	1	3	2	2	2	1	2	1	3	3	2	3	4	3	3	2
1	33	0	1	5	1	1	5	1	2	1	1	1	1	1	1	1	1
0	26	1	1	5	5	1	1	2	2	2	2	2	1	1	1	1	1
1	45	1	4	1	1	1	1	3	3	3	3	3	4	4	4	4	4
1	35	1	3	1	1	1	1	1	1	1	1	1	1	1	1	1	1
0	38	1	3	2	1	1	1	1	1	1	1	1	1	1	1	1	1
0	35	1	1	1	2	1	1	4	3	2	2	2	4	4	4	3	3
0	37	1	1	1	1	1	1	1	1	1	1	1	1	1	1	1	1
1	23	0	3	1	2	2	1	3	3	3	3	3	4	4	4	4	4
0	34	1	1	1	4	1	4	3	3	3	3	3	4	4	4	4	4
1	45	1	5	1	1	2	1	1	1	1	1	1	1	3	1	1	1
0	30	1	2	2	2	2	1	4	4	2	3	2	5	5	4	5	4
1	35	1	2	2	2	2	2	1	1	1	1	1	2	2	2	2	2
1	44	1	1	1	2	1	1	2	2	2	2	2	2	2	2	2	2
1	38	1	1	1	3	1	1	2	2	2	2	2	4	3	3	4	2
